# Supplementary material for: Depolymerization mechanisms and closed-loop assessment in polyester waste recycling
Source: Nat Commun. 2024 Jul 25;15:6266. doi: 10.1038/s41467-024-50702-5 (PMC11269573; doi:10.1038/s41467-024-50702-5)
Supplement: Supplementary file 4 — Source data [file 41467_2024_50702_MOESM4_ESM.xlsx]

## Sheet: Fig. 1a, 1b
	Fig. 1a						Fig. 1b
This work	180	957.1			This work	160	505.2
Ref. 1	180	675.6			Ref. 1	25	0.2
Ref. 2	180	109.2			Ref. 2	100	1.1
Ref. 3	180	106.7			Ref. 3	110	1.3
Ref. 4	180	26.9			Ref. 4	150	9.1
Ref. 5	180	22.6			Ref. 5	150	10.8
Ref. 6	180	5.6			Ref. 6	160	5.1
Ref. 7	180	3.4			Ref. 7	160	6.1
Ref. 8	180	2.9			Ref. 8	160	11.3
Ref. 9	180	1.2			Ref. 9	160	12.5
Ref. 10	180	0.3			Ref. 10	160	22.8
Ref. 11	190	18.5			Ref. 11	160	662
Ref. 12	190	13.2
Ref. 13	190	0.6
Ref. 14	196	108.2
Ref. 15	196	85.2
Ref. 16	196	84.5
Ref. 17	200	300
Ref. 18	260	92
Ref. 19	300	64.2
Ref. 20	300	26.4

## Sheet: Fig. 2b
Distance (nm)	Height (nm)	Distance (nm)	Height (nm)
0	-0.5101	0	-0.98152
1.95313	-0.28491	1.95315	-1.04137
3.90625	-0.46999	3.9063	-0.99853
5.85938	-0.39892	5.85946	-0.90413
7.8125	-0.27648	7.81261	-1.11743
9.76563	-0.35917	9.76576	-0.97184
11.7188	-0.4415	11.7189	-0.98019
13.6719	-0.26804	13.6721	-1.09111
15.625	-0.45313	15.6252	-1.07359
17.5781	-0.43307	17.5784	-1.00488
19.5312	-0.362	19.5315	-1.24368
21.4844	-0.44433	21.4847	-1.0469
23.4375	-0.32188	23.4378	-1.18332
25.3906	-0.14843	25.391	-1.16598
27.3438	-0.33351	27.3441	-0.99489
29.2969	-0.31345	29.2973	-1.02874
31.25	-0.19101	31.2504	-1.03691
33.2031	-0.06856	33.2036	-1.01958
35.1562	-0.15126	35.1567	-1.00206
37.1094	0.07394	37.1099	-0.88215
39.0625	0.24739	39.063	-0.9417
41.0156	0.42121	41.0162	-1.00124
42.9688	0.23613	42.9693	-1.06078
44.9219	0.20481	44.9225	-1.12032
46.875	-0.13403	46.8756	-1.1028
48.8281	-0.11397	48.8288	-1.13666
50.7812	-0.19667	50.782	-1.11932
52.7344	-0.1256	52.7351	-1.0763
54.6875	0.0996	54.6882	-1.03328
56.6406	0.17066	56.6414	-1.14401
58.5938	0.60063	58.5945	-1.12649
60.5469	0.72308	60.5477	-1.16053
62.5	0.99928	62.5009	-0.96375
64.4531	1.07072	64.454	-0.89485
66.4062	1.19316	66.4072	-0.98026
68.3594	1.16184	68.3603	-0.86018
70.3125	1.3353	70.3135	-1.22724
72.2656	1.15022	72.2666	-1.13302
74.2188	1.17028	74.2198	-1.06431
76.1719	1.44648	76.1729	-1.04697
78.125	1.46654	78.1261	-1.00395
80.0781	1.64036	80.0792	-1.01212
82.0312	1.60868	82.0324	-1.09735
83.9844	1.7825	83.9855	-1.1312
85.9375	1.59742	85.9387	-1.08818
87.8906	1.66848	87.8918	-1.07066
89.8438	1.68854	89.845	-1.1302
91.7969	1.81099	91.7981	-0.95892
93.75	1.72829	93.7513	-1.09553
95.7031	1.74835	95.7044	-1.15489
97.6562	1.56327	97.6576	-1.16324
99.6094	1.7881	99.6107	-0.99196
101.562	1.65439	101.564	-1.02582
103.516	1.72546	103.517	-0.9316
105.469	1.69414	105.47	-0.96546
107.422	1.56044	107.423	-0.84555
109.375	1.78527	109.376	-0.72565
111.328	1.75395	111.33	-0.60575
113.281	2.08153	113.283	-0.56272
115.234	1.89645	115.236	-0.212
117.188	2.17266	117.189	-0.06641
119.141	2.2951	119.142	-0.02357
121.094	2.05864	121.095	0.19908
123.047	2.18109	123.049	0.2933
125	2.20115	125.002	0.46457
126.953	2.16983	126.955	0.55879
128.906	2.39503	128.908	0.85814
130.859	2.05582	130.861	0.92667
132.812	1.87073	132.814	0.9185
134.766	1.99318	134.768	1.08978
136.719	1.91085	136.721	0.85079
138.672	1.77678	138.674	1.04775
140.625	1.74546	140.627	1.16747
142.578	1.8679	142.58	1.18481
144.531	2.24686	144.533	1.22765
146.484	2.11279	146.486	1.34755
148.438	2.389	148.44	1.18563
150.391	2.35768	150.393	1.51049
152.344	1.91645	152.346	1.68159
154.297	2.19266	154.299	1.62204
156.25	2.16134	156.252	1.43461
158.203	2.23241	158.205	1.47763
160.156	2.04733	160.159	1.52047
162.109	2.11839	162.112	1.4868
164.062	2.03607	164.065	1.42726
166.016	2.05576	166.018	1.29083
167.969	2.12719	167.971	1.30835
169.922	1.94211	169.924	1.35119
171.875	1.85942	171.877	1.4456
173.828	2.34076	173.831	1.51413
175.781	2.30944	175.784	1.58284
177.734	2.32913	177.737	1.49761
179.688	2.24681	179.69	1.43825
181.641	2.11273	181.643	1.60934
183.594	2.18417	183.596	1.5243
185.547	2.25524	185.549	1.46475
187.5	2.07016	187.503	1.50778
189.453	1.98746	189.456	1.60199
191.406	2.00752	191.409	1.59383
193.359	1.92482	193.362	1.63685
195.312	2.04727	195.315	1.65419
197.266	2.37485	197.268	1.7741
199.219	2.75344	199.221	1.63785
201.172	2.15845	201.175	1.65501
203.125	2.17814	203.128	1.51877
205.078	1.94205	205.081	1.69005
207.031	1.80798	207.034	1.75858
208.984	2.03318	208.987	1.57096
210.938	1.79672	210.94	1.61399
212.891	1.7654	212.894	1.52894
214.844	1.73408	214.847	1.62315
216.797	1.29249	216.8	1.6148
218.75	1.46631	218.753	1.58113
220.703	1.53738	220.706	1.64984
222.656	1.35229	222.659	1.6158
224.609	1.06483	224.613	1.68452
226.562	1.1359	226.566	1.65066
228.516	0.95081	228.519	1.53992
230.469	0.97087	230.472	1.78791
232.422	0.88818	232.425	2.03607
234.375	0.7031	234.378	1.669
236.328	0.6204	236.331	1.73753
238.281	0.74285	238.285	1.78074
240.234	0.60914	240.238	1.74688
242.188	0.06516	242.191	1.99486
244.141	-0.11992	244.144	1.73036
246.094	-0.45913	246.097	1.69632
248.047	-0.43908	248.05	1.61128
250	-0.36801	250.003	1.6543
251.953	-0.34795	251.957	1.87678
253.906	-0.53303	253.91	1.84292
255.859	-0.35921	255.863	1.83475
257.812	-0.33952	257.816	1.72383
259.766	-0.47322	259.769	1.89511
261.719	-0.2994	261.722	1.78419
263.672	-0.3821	263.675	1.75052
265.625	-0.46479	265.629	1.51153
267.578	-0.29097	267.582	1.60575
269.531	-0.2199	269.535	1.69996
271.484	-0.35361	271.488	1.69198
273.438	-0.38493	273.441	1.65812
275.391	-0.46762	275.394	1.47032
277.344	-0.55032	277.348	1.61592
279.297	-0.47888	279.301	1.63325
281.25	-0.61295	281.254	1.5227
283.203	-0.74666	283.207	1.54004
285.156	-0.52183	285.16	1.68545
287.109	-0.45039	287.113	1.6259
289.062	-0.27694	289.067	1.54085
291.016	-0.51303	291.02	1.63507
292.969	-0.2882	292.973	1.37057
294.922	-0.42191	294.926	1.28552
296.875	-0.29946	296.879	1.45662
298.828	-0.48454	298.832	1.32038
300.781	-0.46485	300.785	1.18395
302.734	-0.39342	302.738	1.40625
304.688	-0.27097	304.692	1.29551
306.641	-0.45642	306.645	1.31285
308.594	-0.33361	308.598	1.2533
310.547	-0.46768	310.551	1.16825
312.5	-0.34524	312.504	0.92963
314.453	-0.22279	314.457	1.02366
316.406	-0.25411	316.411	0.88742
318.359	-0.43919	318.364	1.03302
320.312	-0.26537	320.317	1.02466
		322.27	0.96531
		324.223	0.90576
		326.176	0.84622
		328.13	0.78686
		330.083	0.75318
		332.036	0.53988
		333.989	0.53135
		335.942	0.57455
		337.895	0.43832
		339.848	0.27621
		341.802	0.21667
		343.755	0.15712
		345.708	-0.03049
		347.661	-0.11554
		349.614	-0.17508
		351.567	-0.15756
		353.521	-0.26848
		355.474	-0.30233
		357.427	-0.54132
		359.38	-0.90838
		361.333	-0.91655
		363.286	-1.23241
		365.239	-1.34315
		367.192	-1.45407
		369.146	-1.61599
		371.099	-1.80342
		373.052	-1.98878

## Sheet: Fig. 2e
Magnetic field (mT)	Intensity (a. u.)
	Vo-rich Fe/ZnO	Vo-poor Fe/ZnO	bulk ZnO
309.5	73.2439	127.406	3.34451
309.504	73.3689	128.531	4.46951
309.507	73.2439	129.281	2.21951
309.511	74.9939	130.406	5.21951
309.515	74.9939	132.031	4.21951
309.518	73.8689	132.906	3.46951
309.522	74.7439	132.406	3.21951
309.526	74.6189	132.281	1.34451
309.529	75.7439	132.281	2.71951
309.533	76.7439	134.156	2.34451
309.537	75.3689	134.656	3.84451
309.54	73.2439	135.781	1.96951
309.544	74.4939	135.531	3.84451
309.548	73.7439	135.656	4.21951
309.551	74.7439	136.156	3.09451
309.555	73.9939	135.406	4.34451
309.559	75.9939	136.656	4.09451
309.562	74.4939	138.406	3.59451
309.566	74.8689	136.531	3.09451
309.57	75.4939	138.656	3.21951
309.573	74.1189	138.656	2.71951
309.577	74.7439	139.281	2.09451
309.581	75.1189	139.281	4.34451
309.584	74.4939	139.281	2.34451
309.588	74.3689	140.031	4.46951
309.592	75.6189	142.406	2.46951
309.595	77.2439	142.656	4.84451
309.599	73.8689	142.406	2.71951
309.603	76.1189	143.406	3.21951
309.606	76.1189	147.031	2.21951
309.61	75.6189	145.906	2.71951
309.614	74.8689	148.531	3.84451
309.617	76.6189	147.156	4.21951
309.621	76.4939	148.031	2.59451
309.625	74.9939	150.656	3.71951
309.628	75.2439	150.281	4.96951
309.632	74.9939	150.406	2.46951
309.636	75.3689	153.406	4.21951
309.639	75.4939	151.156	3.21951
309.643	73.8689	152.906	2.21951
309.647	74.3689	152.281	3.46951
309.65	75.9939	152.906	2.21951
309.654	77.6189	154.156	0.96951
309.657	75.9939	154.031	3.71951
309.661	77.1189	153.281	0.96951
309.665	75.9939	153.781	2.09451
309.668	77.2439	154.781	3.46951
309.672	77.4939	155.031	2.59451
309.676	76.9939	155.281	3.96951
309.679	77.7439	154.281	2.46951
309.683	78.4939	153.906	3.21951
309.687	77.7439	154.406	2.59451
309.69	78.3689	156.281	4.09451
309.694	78.2439	154.906	1.34451
309.698	77.8689	157.156	3.34451
309.701	78.1189	155.906	3.96951
309.705	80.3689	155.156	3.71951
309.709	77.4939	155.156	3.96951
309.712	79.8689	157.031	2.46951
309.716	76.3689	154.281	4.46951
309.72	78.2439	155.031	4.21951
309.723	78.6189	154.156	2.46951
309.727	78.4939	156.656	2.96951
309.731	79.7439	155.531	3.46951
309.734	78.4939	156.281	2.46951
309.738	79.9939	156.406	1.46951
309.742	78.3689	156.781	3.96951
309.745	76.6189	157.281	2.71951
309.749	77.7439	158.281	2.84451
309.753	78.4939	156.906	2.84451
309.756	79.2439	157.906	3.21951
309.76	80.7439	156.156	4.21951
309.764	79.2439	159.156	3.46951
309.767	78.2439	158.281	3.96951
309.771	78.7439	158.906	3.21951
309.775	77.8689	159.531	2.09451
309.778	80.3689	156.906	4.21951
309.782	79.3689	158.656	1.96951
309.786	78.2439	160.531	3.59451
309.789	79.9939	160.906	3.96951
309.793	79.2439	161.156	3.46951
309.797	80.7439	160.531	3.46951
309.8	77.8689	161.531	3.71951
309.804	79.1189	161.031	3.34451
309.808	81.1189	162.281	2.59451
309.811	79.7439	162.656	2.71951
309.815	80.1189	163.781	4.46951
309.819	81.2439	165.156	1.96951
309.822	79.8689	165.156	2.34451
309.826	79.7439	166.406	3.46951
309.83	80.8689	167.156	4.21951
309.833	81.4939	165.656	2.34451
309.837	81.8689	167.781	3.96951
309.841	81.1189	167.906	2.34451
309.844	82.6189	168.781	1.84451
309.848	81.3689	166.781	3.21951
309.852	81.8689	168.281	2.34451
309.855	79.9939	168.656	4.71951
309.859	80.3689	169.781	2.59451
309.863	80.4939	168.156	4.21951
309.866	81.2439	168.156	5.09451
309.87	82.1189	168.031	3.84451
309.874	81.1189	166.531	3.34451
309.877	80.9939	167.531	3.46951
309.881	80.8689	167.031	1.96951
309.885	81.1189	168.406	2.09451
309.888	80.3689	167.031	3.34451
309.892	81.6189	169.531	2.46951
309.896	81.2439	167.406	2.21951
309.899	80.9939	167.031	1.96951
309.903	81.3689	166.781	1.84451
309.907	81.3689	166.531	2.59451
309.91	80.4939	165.531	3.34451
309.914	82.3689	165.656	4.21951
309.918	83.7439	164.656	2.21951
309.921	83.9939	163.781	2.96951
309.925	81.9939	162.156	3.09451
309.929	83.1189	160.656	2.96951
309.932	83.2439	161.156	3.34451
309.936	81.4939	161.281	2.71951
309.94	82.6189	160.156	3.96951
309.943	83.6189	157.906	3.71951
309.947	84.4939	158.281	5.71951
309.95	82.4939	157.781	3.84451
309.954	82.7439	156.531	3.46951
309.958	81.7439	156.656	3.46951
309.961	82.8689	154.406	2.09451
309.965	82.1189	156.781	2.96951
309.969	83.4939	153.281	2.34451
309.972	83.8689	153.156	2.84451
309.976	83.8689	155.531	2.59451
309.98	82.4939	152.156	1.96951
309.983	82.9939	152.406	3.46951
309.987	84.9939	151.906	3.09451
309.991	83.8689	151.656	1.46951
309.994	85.7439	150.906	3.84451
309.998	84.6189	150.281	2.71951
310.002	85.3689	150.656	3.21951
310.005	84.6189	149.406	3.46951
310.009	84.3689	148.656	2.59451
310.013	83.8689	149.406	2.46951
310.016	85.1189	148.781	4.09451
310.02	84.8689	149.281	4.46951
310.024	83.9939	149.281	3.59451
310.027	83.3689	147.656	2.84451
310.031	84.4939	145.406	3.21951
310.035	84.9939	146.156	2.21951
310.038	84.6189	143.906	4.34451
310.042	85.7439	143.156	3.21951
310.046	83.8689	142.031	2.46951
310.049	85.9939	142.781	3.34451
310.053	83.9939	140.031	2.21951
310.057	84.2439	139.906	3.21951
310.06	84.3689	139.156	3.09451
310.064	83.7439	139.156	4.46951
310.068	85.2439	139.031	3.71951
310.071	86.3689	138.156	2.09451
310.075	84.8689	137.281	3.59451
310.079	85.8689	138.031	2.71951
310.082	86.2439	136.281	3.71951
310.086	85.2439	137.031	2.46951
310.09	86.4939	138.781	2.96951
310.093	87.1189	136.906	3.71951
310.097	86.1189	138.531	3.84451
310.101	86.9939	135.656	3.71951
310.104	86.8689	137.906	4.09451
310.108	85.9939	139.406	3.96951
310.112	87.7439	139.906	3.84451
310.115	87.2439	139.031	3.84451
310.119	85.8689	137.406	3.59451
310.123	86.9939	138.031	1.59451
310.126	88.4939	136.656	5.96951
310.13	88.2439	135.656	1.96951
310.134	88.1189	135.156	3.59451
310.137	88.3689	133.781	2.59451
310.141	89.6189	134.031	3.71951
310.145	87.8689	135.531	2.84451
310.148	88.6189	133.906	4.96951
310.152	88.6189	133.406	3.84451
310.156	90.2439	133.531	4.34451
310.159	87.7439	134.281	2.96951
310.163	90.7439	133.781	2.84451
310.167	88.9939	133.281	5.21951
310.17	90.8689	134.656	4.34451
310.174	89.8689	132.906	4.21951
310.178	88.3689	133.906	3.59451
310.181	90.1189	132.281	3.84451
310.185	88.8689	132.281	4.21951
310.189	88.1189	133.906	4.34451
310.192	90.3689	131.781	3.34451
310.196	90.6189	132.781	3.21951
310.2	89.7439	131.906	3.96951
310.203	89.6189	130.906	3.71951
310.207	90.7439	129.531	2.71951
310.211	91.4939	129.281	3.46951
310.214	89.4939	129.031	2.46951
310.218	90.2439	128.406	3.84451
310.222	90.4939	128.031	4.46951
310.225	91.4939	127.906	4.59451
310.229	91.3689	128.906	3.59451
310.233	91.6189	127.906	4.21951
310.236	91.7439	130.031	4.34451
310.24	92.8689	128.781	4.09451
310.243	91.8689	129.156	3.21951
310.247	93.8689	128.406	2.71951
310.251	90.8689	129.531	4.34451
310.254	92.6189	129.156	4.71951
310.258	91.6189	131.781	5.46951
310.262	93.2439	130.406	2.71951
310.265	93.2439	130.406	3.84451
310.269	93.2439	131.781	3.09451
310.273	92.2439	132.156	2.34451
310.276	91.4939	131.906	5.09451
310.28	94.7439	130.031	3.34451
310.284	94.3689	130.406	4.09451
310.287	91.7439	129.906	2.46951
310.291	92.9939	128.281	3.21951
310.295	93.3689	128.656	3.71951
310.298	94.9939	129.531	5.21951
310.302	94.1189	129.906	4.71951
310.306	94.8689	127.906	3.71951
310.309	95.2439	126.031	3.71951
310.313	95.3689	127.031	3.71951
310.317	94.4939	124.531	3.71951
310.32	95.4939	123.281	2.46951
310.324	93.9939	122.906	2.09451
310.328	93.3689	120.156	4.96951
310.331	94.3689	121.156	4.96951
310.335	95.6189	120.281	5.09451
310.339	94.6189	119.281	3.09451
310.342	94.3689	117.781	3.34451
310.346	93.9939	118.656	4.71951
310.35	93.8689	117.906	3.96951
310.353	94.1189	116.531	3.46951
310.357	93.2439	115.656	3.09451
310.361	94.3689	114.656	4.34451
310.364	96.6189	113.781	2.59451
310.368	93.4939	113.656	3.59451
310.372	96.4939	113.906	2.59451
310.375	94.9939	112.406	3.84451
310.379	95.7439	110.531	3.84451
310.383	96.1189	109.906	3.34451
310.386	95.2439	108.406	2.59451
310.39	95.4939	109.156	2.46951
310.394	97.3689	108.156	4.46951
310.397	97.2439	107.531	3.96951
310.401	95.8689	106.531	2.96951
310.405	95.7439	105.906	1.96951
310.408	95.4939	105.531	3.09451
310.412	95.1189	104.406	3.71951
310.416	95.4939	105.906	3.84451
310.419	95.9939	103.406	3.21951
310.423	96.6189	101.406	2.46951
310.427	96.9939	102.281	3.09451
310.43	95.4939	100.281	2.09451
310.434	97.6189	99.2805	4.59451
310.438	95.7439	98.5305	2.09451
310.441	95.9939	97.6555	4.46951
310.445	95.2439	99.4055	2.84451
310.449	97.8689	97.7805	2.71951
310.452	95.7439	98.2805	1.71951
310.456	95.7439	97.6555	3.21951
310.46	96.6189	96.0305	2.59451
310.463	97.2439	96.2805	2.46951
310.467	95.9939	95.2805	2.96951
310.471	98.2439	96.7805	2.96951
310.474	97.4939	95.2805	3.96951
310.478	97.8689	95.1555	1.71951
310.482	96.6189	97.1555	2.34451
310.485	96.6189	96.7805	2.34451
310.489	97.4939	98.6555	4.21951
310.493	98.8689	100.656	3.84451
310.496	96.8689	98.9055	4.21951
310.5	96.7439	102.156	3.09451
310.504	97.8689	101.781	3.34451
310.507	97.4939	100.906	1.71951
310.511	97.7439	101.281	4.71951
310.515	96.8689	101.906	1.96951
310.518	97.6189	104.031	3.34451
310.522	95.8689	104.031	3.21951
310.526	97.3689	104.406	2.34451
310.529	98.7439	104.156	1.71951
310.533	98.6189	105.281	2.34451
310.536	99.8689	105.906	3.59451
310.54	99.7439	105.781	3.71951
310.544	99.3689	104.906	2.59451
310.547	99.3689	104.406	2.21951
310.551	98.3689	105.406	3.71951
310.555	100.244	107.406	2.96951
310.558	99.7439	106.531	2.96951
310.562	101.244	107.406	2.71951
310.566	98.8689	107.281	3.09451
310.569	98.8689	107.656	4.46951
310.573	100.494	108.531	4.59451
310.577	99.9939	108.906	3.21951
310.58	99.1189	109.406	1.96951
310.584	99.9939	108.281	3.34451
310.588	99.3689	108.906	3.59451
310.591	100.244	109.656	1.21951
310.595	102.119	110.156	2.84451
310.599	101.619	111.156	3.21951
310.602	99.8689	109.781	3.21951
310.606	100.494	109.531	3.21951
310.61	100.119	111.906	3.21951
310.613	99.9939	113.781	4.21951
310.617	100.869	114.406	2.96951
310.621	101.869	112.781	4.21951
310.624	102.369	113.656	3.59451
310.628	100.869	116.031	3.21951
310.632	102.869	115.406	1.71951
310.635	101.119	117.906	4.46951
310.639	102.369	117.906	4.46951
310.643	102.244	117.531	4.59451
310.646	101.869	120.531	4.09451
310.65	99.8689	119.156	4.21951
310.654	102.369	121.406	4.09451
310.657	101.369	119.156	4.84451
310.661	102.619	122.656	4.34451
310.665	101.869	123.656	3.34451
310.668	102.619	124.406	5.09451
310.672	102.119	123.531	2.84451
310.676	102.744	125.781	4.71951
310.679	103.744	126.281	3.59451
310.683	103.244	126.781	4.34451
310.687	100.744	126.781	3.96951
310.69	104.869	127.531	4.46951
310.694	102.494	126.531	4.46951
310.698	104.119	125.906	4.46951
310.701	104.744	128.406	2.21951
310.705	103.744	128.531	5.71951
310.709	104.494	127.156	4.21951
310.712	105.869	127.406	5.71951
310.716	105.119	127.656	2.96951
310.72	102.994	129.031	4.09451
310.723	104.244	129.031	4.59451
310.727	104.744	128.031	5.84451
310.731	104.869	131.031	5.46951
310.734	103.994	128.531	4.59451
310.738	104.494	129.031	4.09451
310.742	105.744	128.656	3.21951
310.745	104.244	127.531	2.84451
310.749	104.619	128.156	4.34451
310.753	104.994	127.656	4.21951
310.756	105.994	128.281	3.96951
310.76	106.369	128.281	2.46951
310.764	104.369	127.156	1.21951
310.767	105.244	128.406	4.34451
310.771	106.369	126.531	3.96951
310.775	103.994	128.156	3.71951
310.778	105.994	127.781	1.21951
310.782	105.619	127.531	4.09451
310.786	105.244	127.531	1.84451
310.789	104.869	125.531	2.71951
310.793	105.619	127.156	2.59451
310.797	105.244	129.031	4.71951
310.8	106.244	125.906	3.96951
310.804	104.494	128.281	2.96951
310.808	105.869	128.906	3.46951
310.811	104.744	128.406	3.46951
310.815	106.619	129.406	3.84451
310.819	105.494	128.656	4.34451
310.822	106.369	130.781	3.46951
310.826	107.619	129.906	1.59451
310.83	106.744	132.156	3.71951
310.833	105.994	131.781	2.34451
310.837	109.744	129.281	2.34451
310.841	109.369	129.156	3.59451
310.844	107.744	128.781	2.21951
310.848	109.119	130.781	3.59451
310.851	107.994	128.281	2.21951
310.855	108.869	129.656	2.84451
310.859	109.744	130.031	3.21951
310.862	107.994	129.406	2.71951
310.866	109.494	130.656	2.84451
310.87	109.619	130.656	3.34451
310.873	108.244	129.656	2.59451
310.877	108.244	130.031	5.46951
310.881	109.494	129.281	4.71951
310.884	109.869	130.531	3.71951
310.888	108.244	132.281	3.21951
310.892	109.994	130.281	2.84451
310.895	110.119	131.281	3.21951
310.899	109.119	133.156	2.34451
310.903	108.494	133.406	3.09451
310.906	109.494	132.781	3.96951
310.91	110.244	134.281	3.21951
310.914	109.994	135.656	3.09451
310.917	109.494	135.906	2.59451
310.921	110.244	137.531	2.34451
310.925	109.619	138.906	4.21951
310.928	109.994	137.156	4.21951
310.932	109.244	138.406	2.84451
310.936	109.744	138.531	3.96951
310.939	110.869	137.531	2.34451
310.943	109.869	138.531	4.21951
310.947	110.119	137.781	3.09451
310.95	110.494	140.906	2.21951
310.954	111.119	139.281	4.84451
310.958	109.869	140.031	3.21951
310.961	110.369	138.406	3.21951
310.965	109.619	138.531	3.71951
310.969	110.119	140.156	2.96951
310.972	111.619	139.781	3.09451
310.976	112.244	139.281	3.21951
310.98	111.744	138.406	2.09451
310.983	112.744	137.531	2.21951
310.987	112.369	138.906	5.71951
310.991	111.869	138.781	4.34451
310.994	111.494	139.156	3.71951
310.998	111.369	137.781	3.09451
311.002	111.494	136.781	3.34451
311.005	112.119	138.156	2.71951
311.009	113.869	137.906	2.34451
311.013	110.494	137.156	4.71951
311.016	113.619	137.656	2.59451
311.02	113.994	136.281	2.59451
311.024	111.369	136.781	2.59451
311.027	114.244	136.781	4.46951
311.031	112.244	137.406	3.59451
311.035	113.744	137.406	4.09451
311.038	114.369	135.781	6.21951
311.042	112.369	137.531	3.84451
311.046	113.994	137.406	4.84451
311.049	112.494	137.156	3.21951
311.053	112.744	138.281	3.59451
311.057	111.869	138.781	4.46951
311.06	114.119	138.281	2.09451
311.064	113.119	137.906	4.09451
311.068	113.119	138.906	3.96951
311.071	113.494	139.531	2.96951
311.075	113.494	138.031	2.09451
311.079	114.244	141.281	3.34451
311.082	112.869	138.406	4.09451
311.086	112.494	139.156	3.59451
311.09	116.619	140.156	3.59451
311.093	115.244	141.156	2.84451
311.097	116.369	141.031	4.34451
311.101	115.119	140.906	1.84451
311.104	114.744	142.531	2.71951
311.108	115.619	143.531	4.21951
311.112	115.494	141.906	3.59451
311.115	113.994	144.406	5.21951
311.119	114.244	142.781	5.21951
311.123	115.994	141.156	4.59451
311.126	114.869	142.281	5.09451
311.13	115.369	140.656	3.71951
311.134	116.494	140.406	4.34451
311.137	117.244	141.781	4.21951
311.141	116.369	141.156	4.84451
311.144	115.994	141.406	2.84451
311.148	116.119	140.531	4.34451
311.152	116.119	140.406	2.09451
311.155	116.869	139.906	2.96951
311.159	115.869	139.531	4.59451
311.163	116.494	138.781	2.46951
311.166	117.869	138.906	2.84451
311.17	118.244	138.531	3.84451
311.174	118.744	140.156	3.21951
311.177	118.619	140.156	3.34451
311.181	120.744	141.781	2.84451
311.185	117.119	139.031	2.46951
311.188	118.244	140.781	3.71951
311.192	119.119	141.281	3.34451
311.196	119.369	140.906	4.96951
311.199	119.119	141.031	5.09451
311.203	116.994	143.031	4.59451
311.207	117.619	143.031	2.46951
311.21	116.869	144.906	3.71951
311.214	116.369	144.656	4.84451
311.218	117.119	144.531	3.34451
311.221	119.244	145.781	3.59451
311.225	118.244	145.406	3.34451
311.229	119.744	144.781	3.34451
311.232	118.744	146.406	0.84451
311.236	118.369	147.281	3.09451
311.24	118.244	145.031	2.71951
311.243	120.619	146.656	3.84451
311.247	119.994	146.781	3.34451
311.251	118.869	148.406	2.84451
311.254	120.369	148.781	2.34451
311.258	120.369	148.906	4.59451
311.262	121.994	146.531	3.46951
311.265	120.119	147.281	2.59451
311.269	120.119	144.031	3.09451
311.273	119.494	146.656	2.34451
311.276	120.244	145.906	3.46951
311.28	121.869	145.781	4.59451
311.284	120.369	145.156	4.59451
311.287	120.119	144.031	2.71951
311.291	120.994	146.656	3.09451
311.295	120.994	145.531	2.84451
311.298	120.369	145.781	3.34451
311.302	120.744	146.906	3.71951
311.306	123.244	144.031	1.96951
311.309	122.619	145.906	3.09451
311.313	122.744	146.031	2.34451
311.317	121.494	147.656	2.71951
311.32	122.244	145.406	4.46951
311.324	122.619	146.531	3.46951
311.328	123.369	146.781	2.59451
311.331	121.744	146.531	3.71951
311.335	123.119	144.906	3.46951
311.339	122.994	146.906	3.96951
311.342	123.869	144.781	2.59451
311.346	120.744	146.656	2.21951
311.35	122.994	144.656	4.96951
311.353	121.494	146.031	2.59451
311.357	123.244	145.406	4.71951
311.361	122.994	145.406	5.09451
311.364	122.369	146.406	4.09451
311.368	122.494	144.531	1.46951
311.372	123.744	146.031	2.71951
311.375	124.369	144.531	2.96951
311.379	123.869	143.156	3.59451
311.383	122.619	144.031	1.59451
311.386	122.369	144.156	2.46951
311.39	124.369	143.781	2.96951
311.394	124.244	142.406	3.96951
311.397	123.994	139.906	1.71951
311.401	125.244	141.781	3.46951
311.405	125.119	140.281	2.71951
311.408	126.244	140.281	5.34451
311.412	124.369	139.656	1.84451
311.416	125.244	137.906	4.84451
311.419	125.119	138.906	3.59451
311.423	125.869	138.656	3.46951
311.426	124.244	136.406	1.96951
311.43	125.119	136.906	4.09451
311.434	126.494	136.406	3.46951
311.437	125.369	137.156	3.96951
311.441	126.244	136.656	4.09451
311.445	125.119	136.656	3.21951
311.448	124.369	135.906	4.21951
311.452	126.369	135.531	2.71951
311.456	124.619	135.656	3.46951
311.459	126.244	134.031	1.96951
311.463	125.869	134.406	3.46951
311.467	125.494	135.656	2.96951
311.47	126.369	137.781	3.34451
311.474	125.619	137.531	3.46951
311.478	125.369	136.531	3.96951
311.481	126.619	136.156	3.59451
311.485	125.619	136.531	3.84451
311.489	127.244	138.156	4.09451
311.492	125.244	138.156	2.34451
311.496	126.119	140.031	2.96951
311.5	127.744	138.156	4.09451
311.503	126.244	138.156	3.84451
311.507	126.244	137.781	4.59451
311.511	127.494	137.281	3.09451
311.514	125.869	139.406	4.46951
311.518	128.119	138.406	2.46951
311.522	126.244	139.281	4.96951
311.525	125.994	139.781	4.09451
311.529	126.494	142.531	1.09451
311.533	127.244	142.281	3.34451
311.536	126.369	142.031	3.34451
311.54	127.494	142.906	2.96951
311.544	126.744	141.531	3.71951
311.547	127.869	144.156	2.09451
311.551	127.619	144.656	3.21951
311.555	127.869	143.406	4.46951
311.558	128.869	142.531	4.21951
311.562	128.994	143.031	3.84451
311.566	128.244	143.406	2.71951
311.569	129.994	143.281	3.84451
311.573	130.619	142.906	2.84451
311.577	129.119	145.406	4.46951
311.58	129.244	142.781	3.71951
311.584	128.869	142.406	2.46951
311.588	129.369	144.281	5.21951
311.591	129.994	141.656	4.96951
311.595	128.119	144.031	3.59451
311.599	129.619	140.531	3.09451
311.602	129.369	142.281	5.59451
311.606	129.869	140.656	2.09451
311.61	129.494	140.406	5.71951
311.613	130.244	141.531	0.96951
311.617	129.619	140.781	3.71951
311.621	130.744	139.781	3.71951
311.624	129.119	140.031	4.34451
311.628	130.869	138.781	1.84451
311.632	131.744	139.031	2.59451
311.635	129.744	137.656	2.34451
311.639	130.744	136.906	2.59451
311.643	131.369	136.656	2.96951
311.646	133.869	135.281	2.96951
311.65	131.119	135.156	3.96951
311.654	130.744	134.781	2.21951
311.657	131.369	133.906	5.46951
311.661	131.494	134.531	4.21951
311.665	131.744	131.531	3.59451
311.668	130.494	132.906	3.59451
311.672	131.244	131.531	3.21951
311.676	131.119	131.531	3.71951
311.679	134.244	131.281	3.34451
311.683	130.494	129.031	4.59451
311.687	132.494	130.531	2.96951
311.69	131.994	129.281	2.09451
311.694	131.369	129.656	3.34451
311.698	135.119	130.906	2.96951
311.701	133.744	129.156	3.34451
311.705	133.244	130.656	2.71951
311.709	132.619	129.281	2.71951
311.712	133.119	130.656	1.71951
311.716	134.369	129.781	4.21951
311.72	133.744	128.656	2.46951
311.723	134.869	129.531	3.71951
311.727	135.494	130.156	4.21951
311.731	134.119	130.031	2.21951
311.734	135.619	129.406	1.96951
311.738	135.244	128.531	3.59451
311.741	133.619	129.406	3.34451
311.745	135.119	128.281	2.84451
311.749	134.494	128.906	3.09451
311.752	134.744	128.906	2.21951
311.756	132.994	128.906	2.46951
311.76	134.494	129.031	2.09451
311.763	135.494	127.406	3.21951
311.767	136.244	128.031	3.09451
311.771	135.244	129.406	2.84451
311.774	135.369	129.156	3.34451
311.778	133.869	129.156	2.84451
311.782	135.994	126.406	2.34451
311.785	133.869	125.156	2.46951
311.789	135.369	124.031	3.46951
311.793	136.119	125.656	2.96951
311.796	135.869	125.031	2.59451
311.8	136.494	123.031	3.09451
311.804	137.244	122.781	2.84451
311.807	137.244	122.656	3.21951
311.811	135.619	121.031	2.21951
311.815	136.369	120.406	3.96951
311.818	136.994	117.781	3.59451
311.822	139.244	118.906	4.21951
311.826	138.619	119.406	4.09451
311.829	137.744	118.656	4.34451
311.833	137.369	118.531	3.96951
311.837	137.244	117.781	4.71951
311.84	138.994	115.656	1.46951
311.844	138.369	115.281	3.84451
311.848	136.244	113.531	1.46951
311.851	139.494	111.656	2.34451
311.855	138.119	113.031	3.59451
311.859	138.744	112.531	1.34451
311.862	137.619	111.156	3.34451
311.866	138.619	110.656	2.34451
311.87	137.244	111.031	2.84451
311.873	138.994	110.406	2.34451
311.877	139.869	109.156	3.34451
311.881	139.744	110.156	3.21951
311.884	139.869	109.156	4.71951
311.888	140.369	108.156	3.09451
311.892	139.869	107.031	0.21951
311.895	138.869	107.531	4.59451
311.899	140.494	106.156	2.21951
311.903	138.494	106.656	4.96951
311.906	139.619	105.781	4.96951
311.91	139.619	104.781	2.96951
311.914	139.119	103.156	3.46951
311.917	138.619	103.781	2.21951
311.921	138.744	101.906	2.59451
311.925	139.494	101.656	3.71951
311.928	140.869	100.906	2.59451
311.932	140.244	98.9055	2.96951
311.936	141.119	101.031	3.84451
311.939	140.244	100.406	3.21951
311.943	142.619	98.1555	2.46951
311.947	138.369	98.7805	3.71951
311.95	140.369	97.2805	2.84451
311.954	141.994	97.7805	3.09451
311.958	141.744	96.7805	2.96951
311.961	139.744	96.4055	1.71951
311.965	140.869	96.6555	3.59451
311.969	142.119	95.5305	3.34451
311.972	140.619	97.0305	1.96951
311.976	141.494	96.5305	4.59451
311.98	141.869	95.2805	2.21951
311.983	141.119	94.5305	5.96951
311.987	140.244	95.1555	3.96951
311.991	142.494	94.7805	3.84451
311.994	143.994	95.2805	4.09451
311.998	141.869	93.2805	2.21951
312.002	142.119	93.2805	2.21951
312.005	145.119	92.5305	2.21951
312.009	142.744	93.1555	3.84451
312.013	142.119	92.1555	3.21951
312.016	143.744	92.5305	3.84451
312.02	143.869	91.0305	0.59451
312.024	143.244	90.0305	4.34451
312.027	143.369	92.1555	2.59451
312.031	144.619	90.2805	2.21951
312.034	144.119	90.7805	3.46951
312.038	144.494	89.4055	3.34451
312.042	146.619	89.2805	1.71951
312.045	144.119	89.4055	2.84451
312.049	144.744	89.4055	2.96951
312.053	143.494	89.6555	3.46951
312.056	143.744	89.9055	4.71951
312.06	144.494	88.9055	3.59451
312.064	145.869	90.2805	3.46951
312.067	144.119	89.1555	3.21951
312.071	144.494	88.5305	3.71951
312.075	144.119	89.5305	2.96951
312.078	144.869	88.9055	3.96951
312.082	145.369	91.2805	3.46951
312.086	144.619	90.1555	2.59451
312.089	144.744	89.4055	1.21951
312.093	144.369	89.7805	4.46951
312.097	145.869	86.9055	3.71951
312.1	145.744	88.7805	4.46951
312.104	146.869	88.1555	2.09451
312.108	146.244	87.5305	2.71951
312.111	146.119	86.5305	2.84451
312.115	146.869	87.7805	4.09451
312.119	146.619	87.4055	3.71951
312.122	147.994	86.1555	2.46951
312.126	147.244	85.4055	2.34451
312.13	147.494	85.2805	2.59451
312.133	145.244	86.9055	2.84451
312.137	147.994	86.4055	2.84451
312.141	147.244	85.5305	3.09451
312.144	146.744	85.4055	4.34451
312.148	147.244	87.0305	4.46951
312.152	148.369	86.9055	3.96951
312.155	146.494	87.1555	2.96951
312.159	147.619	85.5305	2.09451
312.163	148.494	86.9055	1.71951
312.166	147.994	85.2805	3.09451
312.17	148.369	86.5305	3.34451
312.174	148.869	88.1555	3.21951
312.177	147.744	88.1555	2.09451
312.181	147.744	87.5305	3.09451
312.185	147.869	88.1555	2.34451
312.188	148.619	87.6555	3.96951
312.192	147.744	90.6555	3.34451
312.196	148.494	88.6555	3.09451
312.199	148.369	88.2805	2.21951
312.203	148.869	90.0305	2.34451
312.207	148.494	88.4055	4.21951
312.21	148.244	88.4055	3.46951
312.214	147.619	90.9055	3.84451
312.218	148.994	89.2805	3.46951
312.221	148.744	88.5305	3.34451
312.225	148.619	87.2805	4.09451
312.229	148.994	88.2805	1.84451
312.232	149.994	89.7805	3.46951
312.236	148.869	90.1555	4.59451
312.24	148.369	89.2805	2.21951
312.243	152.244	87.7805	2.96951
312.247	150.869	91.0305	1.96951
312.251	152.369	91.5305	1.21951
312.254	149.119	89.7805	2.96951
312.258	150.119	92.4055	3.71951
312.262	151.869	89.9055	1.71951
312.265	150.744	90.9055	3.84451
312.269	150.744	94.1555	1.09451
312.273	152.744	91.7805	4.96951
312.276	150.869	93.9055	3.21951
312.28	151.744	94.1555	3.96951
312.284	151.869	94.1555	4.09451
312.287	150.119	93.6555	3.84451
312.291	150.369	93.6555	4.21951
312.295	150.369	94.9055	5.21951
312.298	152.244	94.2805	3.46951
312.302	152.869	95.0305	4.34451
312.306	153.244	96.0305	3.71951
312.309	151.994	97.4055	1.71951
312.313	153.244	97.0305	3.84451
312.317	153.744	97.6555	3.96951
312.32	151.744	96.4055	1.96951
312.324	153.119	98.1555	2.71951
312.327	150.869	98.2805	2.96951
312.331	153.744	98.9055	4.46951
312.335	152.994	98.4055	3.71951
312.338	152.369	101.031	3.34451
312.342	152.994	100.406	3.09451
312.346	152.744	100.906	2.46951
312.349	153.619	100.656	3.21951
312.353	152.744	101.281	3.34451
312.357	154.244	101.531	4.21951
312.36	153.744	101.406	1.71951
312.364	153.744	100.781	3.34451
312.368	153.744	101.031	2.96951
312.371	152.994	101.031	3.71951
312.375	152.869	101.531	4.84451
312.379	154.869	101.781	4.09451
312.382	155.369	100.531	4.84451
312.386	154.244	101.906	2.21951
312.39	154.619	100.281	4.34451
312.393	155.369	103.406	4.21951
312.397	154.994	100.531	3.34451
312.401	156.494	100.406	4.34451
312.404	156.619	99.6555	2.09451
312.408	156.119	103.781	3.96951
312.412	156.994	102.156	2.09451
312.415	156.994	104.281	3.46951
312.419	156.869	102.906	3.46951
312.423	157.244	105.031	4.09451
312.426	157.244	104.906	5.34451
312.43	157.994	103.656	2.21951
312.434	159.119	106.031	3.46951
312.437	159.369	107.406	2.59451
312.441	157.994	106.156	3.84451
312.445	156.994	107.406	3.34451
312.448	158.994	109.031	4.09451
312.452	157.869	108.281	3.96951
312.456	157.119	109.406	3.59451
312.459	157.619	108.531	4.84451
312.463	158.369	110.531	2.34451
312.467	158.869	109.406	4.46951
312.47	158.494	112.406	3.21951
312.474	158.244	110.531	2.71951
312.478	159.244	113.281	3.84451
312.481	158.744	112.406	4.71951
312.485	158.994	112.906	3.21951
312.489	159.244	115.906	3.09451
312.492	160.244	114.906	1.84451
312.496	158.994	115.781	3.21951
312.5	158.744	116.281	3.71951
312.503	161.244	117.406	2.96951
312.507	161.369	115.781	1.84451
312.511	161.369	116.406	2.84451
312.514	161.369	116.281	3.71951
312.518	161.119	117.531	3.21951
312.522	161.119	117.781	3.09451
312.525	161.869	120.156	4.34451
312.529	160.619	117.781	4.21951
312.533	161.494	118.906	3.21951
312.536	161.119	116.406	2.71951
312.54	161.369	117.531	3.59451
312.544	161.119	118.531	3.21951
312.547	162.619	116.656	2.71951
312.551	162.994	118.406	5.46951
312.555	161.869	118.031	2.21951
312.558	163.119	116.031	1.71951
312.562	162.744	118.281	3.46951
312.566	161.869	116.781	3.71951
312.569	163.244	118.281	4.21951
312.573	163.744	116.406	4.46951
312.577	164.744	117.281	2.46951
312.58	163.994	118.281	4.21951
312.584	165.369	117.031	2.96951
312.588	162.244	115.281	2.96951
312.591	164.119	116.406	3.46951
312.595	163.494	116.906	5.21951
312.599	163.619	116.906	3.71951
312.602	162.869	115.406	4.84451
312.606	164.494	116.156	4.71951
312.61	162.494	115.781	3.34451
312.613	164.619	117.906	5.21951
312.617	163.494	118.031	2.46951
312.62	162.494	117.156	4.46951
312.624	164.119	120.156	4.46951
312.628	162.494	119.531	4.96951
312.631	165.369	118.781	2.96951
312.635	163.994	121.531	3.71951
312.639	164.244	120.031	4.46951
312.642	164.744	120.406	4.96951
312.646	165.619	120.656	3.84451
312.65	165.619	119.781	4.96951
312.653	165.869	121.281	2.84451
312.657	166.119	120.406	4.21951
312.661	165.869	121.906	2.84451
312.664	165.119	121.031	4.34451
312.668	164.369	121.906	3.96951
312.672	166.869	122.281	3.59451
312.675	165.744	121.406	4.09451
312.679	166.369	122.656	4.21951
312.683	165.994	119.906	4.84451
312.686	166.994	120.656	4.59451
312.69	165.994	120.531	6.96951
312.694	169.119	121.531	3.59451
312.697	168.244	120.031	5.59451
312.701	167.119	119.406	3.09451
312.705	166.869	119.656	3.46951
312.708	166.994	119.156	2.34451
312.712	168.244	117.531	3.46951
312.716	169.619	115.781	4.46951
312.719	168.994	115.906	3.59451
312.723	168.494	113.281	4.34451
312.727	168.244	112.031	2.84451
312.73	169.369	111.906	4.21951
312.734	167.869	110.531	2.46951
312.738	168.619	109.406	4.46951
312.741	170.619	109.656	2.84451
312.745	169.119	108.031	5.84451
312.749	169.244	109.031	3.46951
312.752	168.244	108.031	4.46951
312.756	169.619	106.906	3.21951
312.76	168.494	104.781	2.34451
312.763	171.244	107.406	6.71951
312.767	168.619	106.031	4.71951
312.771	170.744	104.906	3.71951
312.774	170.369	105.531	5.21951
312.778	170.119	105.906	2.84451
312.782	170.119	104.406	3.59451
312.785	171.244	105.781	3.59451
312.789	170.244	104.531	4.34451
312.793	171.619	104.906	4.46951
312.796	169.869	104.656	5.34451
312.8	172.869	104.031	4.34451
312.804	171.744	105.031	4.84451
312.807	170.619	103.156	2.46951
312.811	171.744	102.656	4.96951
312.815	170.869	103.156	2.71951
312.818	172.619	102.656	5.09451
312.822	173.369	104.656	3.96951
312.826	174.369	103.031	2.84451
312.829	173.119	104.406	1.96951
312.833	173.244	104.531	3.46951
312.837	174.119	106.156	4.46951
312.84	171.869	105.031	3.21951
312.844	172.744	104.031	4.71951
312.848	173.619	105.906	3.34451
312.851	172.994	104.781	4.09451
312.855	172.244	105.281	2.71951
312.859	173.744	104.281	4.21951
312.862	175.994	105.281	3.21951
312.866	172.994	105.406	2.34451
312.87	173.369	105.281	1.84451
312.873	173.369	107.531	3.96951
312.877	173.369	108.406	2.34451
312.881	173.494	108.031	2.84451
312.884	174.494	108.531	5.09451
312.888	173.869	108.531	1.59451
312.892	174.869	108.531	3.59451
312.895	174.369	108.406	3.21951
312.899	175.369	106.781	4.59451
312.903	175.994	107.781	2.34451
312.906	173.369	107.406	2.21951
312.91	176.869	108.281	3.21951
312.913	174.619	107.156	2.34451
312.917	175.619	106.781	3.09451
312.921	175.619	106.031	3.09451
312.924	175.869	106.531	5.09451
312.928	174.869	106.531	2.84451
312.932	176.744	106.031	3.96951
312.935	175.369	105.031	2.46951
312.939	177.869	103.156	3.59451
312.943	176.369	103.656	1.71951
312.946	176.994	104.031	3.84451
312.95	176.744	104.906	3.09451
312.954	177.619	103.406	3.34451
312.957	178.869	104.906	4.21951
312.961	179.244	103.031	3.59451
312.965	179.744	104.156	3.21951
312.968	179.119	104.156	2.21951
312.972	178.244	104.031	1.59451
312.976	180.619	104.906	3.09451
312.979	178.994	104.156	2.96951
312.983	179.619	105.531	3.46951
312.987	178.994	105.656	3.96951
312.99	179.244	104.031	4.71951
312.994	179.619	104.156	4.21951
312.998	180.119	101.406	3.96951
313.001	179.369	104.656	2.71951
313.005	180.744	103.906	5.21951
313.009	180.619	106.156	3.46951
313.012	178.994	104.281	4.96951
313.016	179.619	104.406	3.96951
313.02	181.494	103.156	3.34451
313.023	179.369	103.906	3.71951
313.027	178.994	104.156	5.21951
313.031	180.369	105.656	3.46951
313.034	179.744	103.031	3.09451
313.038	181.369	105.656	4.09451
313.042	181.119	103.531	1.34451
313.045	180.744	105.406	3.59451
313.049	181.369	103.906	1.59451
313.053	182.744	104.531	2.46951
313.056	181.619	104.031	4.46951
313.06	183.619	105.156	3.84451
313.064	184.119	102.656	2.71951
313.067	182.369	102.906	4.21951
313.071	182.369	103.656	3.34451
313.075	182.744	102.781	5.71951
313.078	182.244	102.906	4.84451
313.082	182.494	101.656	5.21951
313.086	182.744	101.906	4.84451
313.089	183.994	104.031	4.34451
313.093	182.744	103.781	4.09451
313.097	181.994	105.281	2.59451
313.1	184.369	104.531	2.96951
313.104	182.994	106.156	3.09451
313.108	185.369	106.156	3.09451
313.111	184.494	108.156	3.96951
313.115	185.369	108.156	4.96951
313.119	183.744	107.906	3.84451
313.122	185.869	109.906	3.34451
313.126	184.119	111.031	4.59451
313.13	185.869	111.656	3.96951
313.133	186.619	112.906	3.46951
313.137	186.744	111.656	3.34451
313.141	185.744	112.406	4.96951
313.144	186.869	111.156	2.84451
313.148	185.869	112.406	4.21951
313.152	185.119	113.906	3.34451
313.155	186.244	110.781	5.71951
313.159	185.619	111.656	1.34451
313.163	185.994	111.906	4.96951
313.166	186.119	112.406	3.21951
313.17	184.994	114.781	2.46951
313.174	186.369	112.406	2.46951
313.177	185.369	112.281	3.71951
313.181	186.369	111.781	2.96951
313.185	186.994	112.656	3.96951
313.188	185.994	112.781	4.96951
313.192	188.494	111.906	3.34451
313.196	187.869	111.406	2.84451
313.199	190.619	109.406	3.09451
313.203	190.244	109.906	3.59451
313.207	189.494	109.656	3.59451
313.21	190.744	110.531	3.46951
313.214	190.744	112.031	3.59451
313.217	190.494	110.906	2.84451
313.221	189.744	109.656	4.46951
313.225	189.994	111.406	3.96951
313.228	191.119	110.656	4.21951
313.232	191.744	111.031	2.21951
313.236	191.869	109.281	4.21951
313.239	191.619	108.156	1.84451
313.243	191.744	109.906	1.59451
313.247	192.994	109.781	4.21951
313.25	191.244	112.531	3.21951
313.254	191.619	111.781	2.59451
313.258	192.619	112.281	2.96951
313.261	192.994	113.906	2.34451
313.265	192.119	113.406	2.09451
313.269	193.619	113.781	3.71951
313.272	193.244	113.281	3.34451
313.276	192.119	115.531	0.96951
313.28	192.369	114.781	4.96951
313.283	192.744	115.281	1.21951
313.287	192.244	115.406	3.46951
313.291	191.869	113.906	2.46951
313.294	192.619	114.906	4.09451
313.298	191.494	113.406	2.59451
313.302	192.869	114.656	2.84451
313.305	193.369	114.906	4.46951
313.309	193.994	116.406	3.34451
313.313	192.619	114.781	4.09451
313.316	194.369	117.281	5.34451
313.32	193.494	116.781	3.96951
313.324	195.119	116.781	3.59451
313.327	193.744	116.906	3.34451
313.331	194.744	115.281	2.96951
313.335	194.244	114.281	1.84451
313.338	194.244	112.906	2.21951
313.342	193.994	112.531	2.21951
313.346	194.619	111.156	2.46951
313.349	195.744	109.906	2.71951
313.353	196.494	108.281	2.46951
313.357	195.369	107.031	3.21951
313.36	196.869	105.406	1.46951
313.364	195.994	104.656	1.34451
313.368	197.619	105.156	3.21951
313.371	196.119	104.656	1.34451
313.375	198.119	102.406	2.84451
313.379	198.619	100.406	1.84451
313.382	197.244	99.9055	2.59451
313.386	198.244	99.1555	3.21951
313.39	196.744	99.9055	3.21951
313.393	197.619	99.5305	3.59451
313.397	198.619	97.5305	5.71951
313.401	197.744	97.5305	2.46951
313.404	197.244	96.4055	4.59451
313.408	197.119	96.2805	2.96951
313.412	200.119	94.9055	3.09451
313.415	197.619	95.1555	1.21951
313.419	197.369	96.5305	2.96951
313.423	199.869	96.0305	2.09451
313.426	198.119	96.1555	2.59451
313.43	199.619	97.7805	2.96951
313.434	198.744	99.7805	1.84451
313.437	199.119	97.6555	2.46951
313.441	199.994	95.6555	1.59451
313.445	198.744	98.5305	2.71951
313.448	200.369	100.031	0.71951
313.452	200.994	99.0305	1.84451
313.456	200.119	98.6555	3.09451
313.459	199.744	100.156	4.21951
313.463	200.994	100.406	1.96951
313.467	202.244	101.156	3.34451
313.47	198.244	101.406	3.34451
313.474	200.869	101.406	2.84451
313.478	200.494	99.2805	2.96951
313.481	202.369	100.156	1.84451
313.485	200.119	97.6555	2.84451
313.489	201.119	101.406	3.21951
313.492	202.619	101.281	2.96951
313.496	202.869	98.6555	2.84451
313.5	202.494	98.4055	2.09451
313.503	200.619	96.6555	3.09451
313.507	201.244	97.2805	2.34451
313.51	203.619	96.5305	3.59451
313.514	204.244	96.1555	3.09451
313.518	203.619	98.6555	1.71951
313.521	202.494	97.6555	2.21951
313.525	204.369	99.0305	3.34451
313.529	204.869	97.5305	2.09451
313.532	203.369	97.0305	3.21951
313.536	204.244	99.2805	2.34451
313.54	204.494	97.7805	1.59451
313.543	203.869	98.1555	3.21951
313.547	204.869	98.1555	3.71951
313.551	202.994	98.6555	1.96951
313.554	205.619	102.906	4.59451
313.558	205.744	98.5305	2.46951
313.562	203.494	99.9055	1.84451
313.565	204.494	98.4055	5.46951
313.569	205.119	100.531	1.34451
313.573	205.244	100.656	3.59451
313.576	204.244	99.9055	3.46951
313.58	205.369	101.031	3.84451
313.584	205.369	101.656	2.21951
313.587	205.369	100.531	2.46951
313.591	206.494	102.156	1.34451
313.595	208.744	102.531	3.34451
313.598	206.994	102.656	3.96951
313.602	207.119	102.156	2.84451
313.606	208.994	101.031	5.46951
313.609	207.869	103.781	0.59451
313.613	207.744	102.656	2.84451
313.617	207.994	103.406	1.96951
313.62	207.244	105.531	3.09451
313.624	207.494	103.281	2.71951
313.628	207.119	104.906	3.21951
313.631	207.119	105.906	3.71951
313.635	208.619	105.281	3.46951
313.639	208.619	104.531	3.21951
313.642	208.869	103.781	2.71951
313.646	209.244	103.281	3.71951
313.65	208.619	106.406	3.96951
313.653	208.994	105.281	2.96951
313.657	209.244	104.656	3.59451
313.661	208.994	103.406	2.46951
313.664	209.619	105.156	2.96951
313.668	208.369	106.031	2.84451
313.672	211.119	105.906	3.84451
313.675	211.119	104.656	4.59451
313.679	209.619	105.781	3.09451
313.683	209.494	104.531	4.84451
313.686	211.494	105.656	2.84451
313.69	210.369	104.031	4.59451
313.694	210.369	103.406	4.21951
313.697	210.369	104.656	4.59451
313.701	211.869	104.281	2.96951
313.705	210.994	105.031	3.84451
313.708	209.994	102.281	4.09451
313.712	210.994	103.531	3.34451
313.716	211.994	101.281	4.46951
313.719	212.494	101.906	2.09451
313.723	212.244	101.781	3.34451
313.727	211.369	99.5305	3.21951
313.73	212.869	100.406	3.84451
313.734	212.869	99.1555	5.09451
313.738	215.244	100.531	3.21951
313.741	213.744	97.9055	3.46951
313.745	213.244	98.9055	3.34451
313.749	213.869	96.1555	2.34451
313.752	214.869	98.1555	3.71951
313.756	215.619	95.6555	3.21951
313.76	214.494	96.2805	2.09451
313.763	215.244	97.0305	3.21951
313.767	216.994	94.6555	3.34451
313.771	216.744	94.9055	2.46951
313.774	216.244	95.5305	3.46951
313.778	216.244	95.4055	1.84451
313.782	217.994	93.4055	4.71951
313.785	216.744	92.0305	3.96951
313.789	215.869	92.6555	2.84451
313.793	216.744	91.5305	3.71951
313.796	218.369	91.6555	4.34451
313.8	216.494	92.5305	3.84451
313.803	216.994	91.2805	4.59451
313.807	219.619	89.7805	2.84451
313.811	219.119	88.6555	4.09451
313.814	217.994	89.6555	4.46951
313.818	218.369	87.1555	2.59451
313.822	217.744	86.6555	3.84451
313.825	217.994	86.7805	1.46951
313.829	218.494	87.2805	4.09451
313.833	219.119	86.4055	2.59451
313.836	219.119	85.5305	3.96951
313.84	219.994	87.0305	2.71951
313.844	220.869	86.1555	2.09451
313.847	222.494	86.7805	2.59451
313.851	217.994	88.4055	2.59451
313.855	221.994	88.1555	2.71951
313.858	220.744	88.2805	1.84451
313.862	221.744	87.4055	3.09451
313.866	221.619	89.6555	2.84451
313.869	221.494	87.7805	3.59451
313.873	223.869	88.4055	3.46951
313.877	222.119	86.4055	2.96951
313.88	222.244	86.6555	1.34451
313.884	222.494	86.7805	3.34451
313.888	223.994	86.6555	3.71951
313.891	223.244	87.0305	2.59451
313.895	222.744	86.6555	2.71951
313.899	222.994	86.1555	3.34451
313.902	223.994	85.5305	1.46951
313.906	224.744	85.1555	2.59451
313.91	224.369	84.4055	2.96951
313.913	223.244	86.1555	2.84451
313.917	226.494	85.1555	3.96951
313.921	224.869	84.7805	2.34451
313.924	223.494	84.6555	4.21951
313.928	226.619	84.6555	4.34451
313.932	224.244	84.6555	2.96951
313.935	222.619	85.4055	3.96951
313.939	226.369	83.0305	2.84451
313.943	222.619	85.5305	2.84451
313.946	226.494	81.6555	3.09451
313.95	225.494	83.1555	2.46951
313.954	224.369	82.4055	1.71951
313.957	224.869	81.4055	2.71951
313.961	226.244	81.6555	2.34451
313.965	224.744	80.7805	2.71951
313.968	226.244	81.0305	2.96951
313.972	226.744	82.7805	2.59451
313.976	225.369	83.2805	2.46951
313.979	227.869	84.7805	3.09451
313.983	227.494	82.9055	1.84451
313.987	228.369	84.5305	3.46951
313.99	228.619	83.9055	1.59451
313.994	228.244	82.1555	3.21951
313.998	229.994	81.9055	3.46951
314.001	228.994	80.4055	3.84451
314.005	228.744	81.7805	2.71951
314.009	229.244	82.4055	2.96951
314.012	230.994	83.0305	4.09451
314.016	228.994	83.6555	2.09451
314.02	227.744	82.4055	2.34451
314.023	230.369	82.2805	3.21951
314.027	229.244	82.7805	3.21951
314.031	230.619	83.1555	2.71951
314.034	230.994	85.2805	3.96951
314.038	229.494	85.5305	1.71951
314.042	231.744	86.2805	2.21951
314.045	230.119	84.4055	2.59451
314.049	230.494	85.5305	3.21951
314.053	233.369	87.2805	2.46951
314.056	232.369	87.6555	0.96951
314.06	230.494	86.5305	3.59451
314.064	232.869	88.0305	2.96951
314.067	230.619	88.6555	4.46951
314.071	234.619	90.1555	3.09451
314.075	232.119	90.1555	4.21951
314.078	233.119	89.6555	4.21951
314.082	232.369	90.0305	3.09451
314.086	234.744	90.7805	2.59451
314.089	231.244	90.9055	2.21951
314.093	233.244	90.2805	1.84451
314.097	230.994	92.2805	2.84451
314.1	233.244	91.1555	3.09451
314.104	234.744	91.6555	3.46951
314.108	233.869	94.0305	1.46951
314.111	233.619	94.5305	2.59451
314.115	233.744	97.0305	2.59451
314.118	234.994	95.9055	3.59451
314.122	235.369	94.0305	3.21951
314.126	235.744	98.6555	2.59451
314.129	235.244	97.4055	1.84451
314.133	235.869	99.6555	2.59451
314.137	238.244	97.7805	2.34451
314.14	236.494	97.4055	2.71951
314.144	236.619	99.9055	2.59451
314.148	236.369	98.6555	3.71951
314.151	239.244	99.4055	0.21951
314.155	238.244	99.4055	3.96951
314.159	238.244	99.1555	2.34451
314.162	237.744	101.531	3.21951
314.166	238.369	102.531	4.21951
314.17	238.244	101.781	2.59451
314.173	237.869	102.281	3.59451
314.177	238.244	100.656	4.21951
314.181	240.119	102.531	3.71951
314.184	238.119	101.031	5.46951
314.188	238.244	103.531	2.71951
314.192	237.119	102.156	1.84451
314.195	240.119	101.531	2.84451
314.199	239.494	101.031	4.84451
314.203	238.494	102.656	3.21951
314.206	239.369	103.531	3.84451
314.21	241.119	102.531	4.59451
314.214	240.869	103.406	2.71951
314.217	240.994	103.656	2.34451
314.221	240.994	102.406	1.84451
314.225	240.619	101.406	2.09451
314.228	240.494	102.906	2.71951
314.232	243.494	101.406	0.59451
314.236	242.119	103.781	5.59451
314.239	241.119	103.156	0.71951
314.243	242.619	103.156	2.96951
314.247	242.494	103.156	2.21951
314.25	241.869	103.281	2.59451
314.254	241.744	106.031	3.46951
314.258	243.994	105.531	3.59451
314.261	241.869	105.031	3.34451
314.265	242.244	106.156	3.84451
314.269	243.619	105.906	2.71951
314.272	242.744	107.781	3.46951
314.276	242.744	107.031	1.96951
314.28	243.494	106.281	3.21951
314.283	244.994	107.281	1.59451
314.287	243.619	106.781	3.84451
314.291	244.119	108.281	1.96951
314.294	243.744	107.406	3.21951
314.298	246.494	105.781	3.59451
314.302	245.494	107.281	2.46951
314.305	245.869	106.656	4.34451
314.309	246.369	108.156	2.84451
314.313	245.494	106.531	3.96951
314.316	246.744	107.156	3.59451
314.32	246.994	108.781	2.46951
314.324	246.869	108.031	5.84451
314.327	244.994	108.281	1.59451
314.331	245.869	108.406	4.34451
314.335	246.744	110.031	5.09451
314.338	248.744	109.281	3.71951
314.342	246.994	109.406	4.71951
314.346	247.369	110.906	3.46951
314.349	246.994	109.156	2.96951
314.353	248.494	107.781	2.71951
314.357	247.494	106.906	4.46951
314.36	247.244	105.031	4.09451
314.364	248.619	106.656	4.71951
314.368	249.994	105.656	3.46951
314.371	248.744	107.281	4.71951
314.375	249.244	105.406	3.34451
314.379	249.869	104.781	4.84451
314.382	250.494	105.656	1.96951
314.386	251.244	104.281	3.71951
314.39	250.619	104.156	3.46951
314.393	250.494	104.281	4.46951
314.397	251.119	102.781	3.71951
314.401	250.494	103.281	4.34451
314.404	251.369	102.156	3.21951
314.408	250.994	102.906	3.46951
314.411	250.494	101.781	2.34451
314.415	252.119	102.156	4.96951
314.419	251.744	102.031	3.34451
314.422	251.994	101.156	4.84451
314.426	250.494	101.281	2.84451
314.43	250.744	100.281	1.84451
314.433	253.119	100.031	3.71951
314.437	252.869	100.406	3.84451
314.441	251.994	97.7805	3.71951
314.444	253.619	97.4055	4.84451
314.448	251.744	97.5305	3.84451
314.452	252.744	96.4055	2.96951
314.455	253.244	98.2805	4.46951
314.459	255.494	98.7805	2.46951
314.463	253.119	98.9055	2.84451
314.466	253.619	97.7805	2.96951
314.47	253.244	98.7805	2.34451
314.474	256.369	97.9055	2.46951
314.477	254.494	98.1555	2.21951
314.481	254.244	95.1555	3.59451
314.485	254.994	96.4055	3.84451
314.488	255.619	96.1555	3.96951
314.492	255.744	96.2805	4.59451
314.496	257.619	93.4055	5.59451
314.499	255.744	91.1555	4.09451
314.503	258.244	92.5305	2.84451
314.507	258.869	91.6555	2.71951
314.51	257.244	91.4055	2.96951
314.514	259.619	91.2805	3.71951
314.518	258.869	89.0305	2.71951
314.521	257.119	88.0305	3.96951
314.525	258.244	87.5305	3.71951
314.529	260.619	86.4055	4.96951
314.532	259.119	85.5305	3.09451
314.536	259.869	84.2805	2.59451
314.54	259.244	83.4055	4.96951
314.543	261.119	81.6555	2.84451
314.547	259.619	83.1555	2.84451
314.551	261.119	82.5305	1.96951
314.554	259.619	81.1555	2.96951
314.558	261.119	81.0305	2.59451
314.562	259.244	80.0305	3.59451
314.565	260.244	80.1555	2.34451
314.569	260.994	80.6555	3.71951
314.573	261.119	78.4055	2.84451
314.576	260.994	81.1555	4.09451
314.58	262.369	78.6555	3.09451
314.584	261.744	79.9055	4.71951
314.587	263.244	79.0305	1.71951
314.591	263.869	78.5305	3.59451
314.595	264.494	79.4055	3.59451
314.598	261.994	79.4055	3.71951
314.602	264.369	78.9055	2.71951
314.606	263.494	78.4055	3.09451
314.609	263.744	78.2805	3.09451
314.613	265.619	76.5305	3.34451
314.617	265.869	75.6555	2.84451
314.62	265.119	77.7805	3.84451
314.624	266.119	75.6555	5.34451
314.628	266.619	76.7805	3.34451
314.631	266.869	75.5305	2.09451
314.635	265.244	76.4055	2.59451
314.639	264.994	73.9055	4.09451
314.642	267.244	74.9055	3.84451
314.646	264.869	74.2805	3.84451
314.65	266.619	72.1555	2.84451
314.653	266.619	71.4055	3.71951
314.657	267.119	72.4055	3.09451
314.661	267.494	73.1555	4.46951
314.664	266.619	72.1555	2.46951
314.668	267.744	71.7805	2.84451
314.672	267.119	71.4055	1.84451
314.675	270.119	72.1555	2.46951
314.679	268.619	72.6555	2.21951
314.683	267.869	72.2805	2.09451
314.686	268.369	72.5305	3.09451
314.69	269.994	74.0305	1.84451
314.694	268.369	72.2805	2.46951
314.697	269.369	73.1555	2.21951
314.701	269.994	71.2805	4.21951
314.704	271.494	74.5305	3.84451
314.708	269.244	71.9055	2.59451
314.712	269.994	73.2805	4.59451
314.715	270.744	73.6555	2.46951
314.719	272.494	75.4055	3.34451
314.723	270.744	74.6555	2.59451
314.726	270.994	74.1555	3.34451
314.73	273.119	75.2805	2.09451
314.734	272.744	75.1555	3.71951
314.737	271.619	74.7805	2.84451
314.741	272.744	75.0305	4.59451
314.745	273.119	76.1555	2.21951
314.748	272.744	76.2805	3.34451
314.752	271.869	78.0305	1.59451
314.756	276.244	76.7805	3.34451
314.759	272.994	77.6555	1.96951
314.763	273.119	77.7805	2.96951
314.767	275.244	78.9055	2.46951
314.77	273.619	78.9055	3.34451
314.774	275.119	79.9055	4.09451
314.778	275.869	79.1555	2.96951
314.781	276.744	79.4055	4.34451
314.785	277.619	79.9055	3.09451
314.789	277.744	81.1555	1.84451
314.792	273.994	80.9055	3.71951
314.796	275.119	82.0305	4.09451
314.8	275.869	82.2805	3.34451
314.803	276.994	81.1555	2.21951
314.807	274.744	81.6555	4.71951
314.811	275.369	82.1555	3.84451
314.814	277.619	81.6555	3.59451
314.818	277.744	83.2805	4.84451
314.822	277.619	82.2805	5.34451
314.825	278.369	84.0305	2.59451
314.829	279.619	82.0305	3.71951
314.833	278.369	82.4055	3.21951
314.836	278.494	83.2805	3.71951
314.84	280.244	83.0305	1.96951
314.844	281.869	84.9055	4.46951
314.847	278.494	82.7805	2.46951
314.851	280.119	82.7805	2.34451
314.855	281.869	82.4055	2.46951
314.858	283.244	80.5305	1.34451
314.862	282.369	79.5305	2.46951
314.866	282.744	79.4055	3.84451
314.869	282.494	79.1555	1.84451
314.873	282.744	76.2805	4.34451
314.877	283.994	74.2805	3.46951
314.88	283.244	73.5305	3.71951
314.884	284.994	70.2805	3.46951
314.888	283.369	71.9055	2.96951
314.891	283.119	69.9055	3.59451
314.895	282.119	67.5305	2.71951
314.899	283.494	67.5305	2.09451
314.902	285.119	67.2805	3.09451
314.906	285.869	64.6555	2.96951
314.91	284.994	64.1555	3.34451
314.913	284.869	61.5305	2.84451
314.917	286.494	62.9055	4.34451
314.921	285.369	63.0305	3.09451
314.924	285.369	61.9055	1.96951
314.928	285.994	59.2805	4.09451
314.932	287.119	59.6555	2.09451
314.935	286.869	59.7805	2.96951
314.939	287.869	60.1555	1.21951
314.943	288.119	57.5305	2.46951
314.946	285.994	57.1555	2.46951
314.95	286.494	55.1555	0.34451
314.954	288.744	56.6555	2.84451
314.957	288.994	57.1555	3.71951
314.961	288.369	55.4055	2.84451
314.965	288.994	54.9055	2.96951
314.968	290.619	52.5305	3.71951
314.972	288.869	54.2805	1.96951
314.976	288.869	52.4055	4.71951
314.979	288.119	51.6555	1.59451
314.983	290.369	50.0305	1.96951
314.987	289.619	49.6555	3.34451
314.99	289.994	51.9055	2.46951
314.994	291.119	51.0305	3.46951
314.998	289.119	52.0305	2.46951
315.001	291.869	49.9055	1.09451
315.005	290.994	49.9055	3.59451
315.008	291.369	52.1555	-0.28049
315.012	293.369	51.6555	2.59451
315.016	292.994	51.9055	2.34451
315.019	290.619	49.9055	2.84451
315.023	292.619	51.0305	2.34451
315.027	292.994	52.2805	2.34451
315.03	295.369	49.4055	1.59451
315.034	293.244	51.1555	3.71951
315.038	292.494	48.7805	3.09451
315.041	294.119	49.1555	3.84451
315.045	292.119	50.2805	3.34451
315.049	293.994	48.0305	2.96951
315.052	293.744	48.1555	3.71951
315.056	294.369	46.4055	0.34451
315.06	295.494	47.0305	2.59451
315.063	294.869	46.5305	2.21951
315.067	296.494	48.4055	2.46951
315.071	295.119	46.7805	2.46951
315.074	294.994	45.6555	1.84451
315.078	297.744	46.5305	1.59451
315.082	298.369	46.7805	3.09451
315.085	298.369	45.9055	2.21951
315.089	298.494	47.1555	2.71951
315.093	299.869	45.1555	2.46951
315.096	299.869	45.1555	4.09451
315.1	299.119	45.9055	0.96951
315.104	301.369	46.7805	2.09451
315.107	298.619	43.9055	2.96951
315.111	300.619	45.1555	1.71951
315.115	301.869	44.2805	2.84451
315.118	301.244	43.0305	2.84451
315.122	301.744	44.4055	3.96951
315.126	302.369	43.1555	4.46951
315.129	301.619	44.1555	3.09451
315.133	301.369	42.5305	3.71951
315.137	302.244	42.6555	2.46951
315.14	302.494	43.5305	3.21951
315.144	302.869	42.5305	2.21951
315.148	303.619	44.1555	2.34451
315.151	302.994	42.2805	2.46951
315.155	304.619	44.6555	2.59451
315.159	304.619	45.7805	2.34451
315.162	302.869	45.0305	2.96951
315.166	305.744	46.9055	2.71951
315.17	306.619	47.9055	1.59451
315.173	307.619	49.2805	3.59451
315.177	306.494	50.5305	1.71951
315.181	305.994	49.2805	1.46951
315.184	307.244	52.0305	3.46951
315.188	308.244	54.5305	0.59451
315.192	307.494	53.6555	4.59451
315.195	308.369	53.9055	3.71951
315.199	308.869	53.5305	6.09451
315.203	308.119	54.1555	3.84451
315.206	308.244	56.4055	3.34451
315.21	308.494	57.4055	3.34451
315.214	308.494	59.5305	2.84451
315.217	309.494	59.6555	3.46951
315.221	311.619	61.2805	2.09451
315.225	309.244	62.4055	1.71951
315.228	310.244	64.6555	2.46951
315.232	312.494	65.5305	1.34451
315.236	310.119	63.4055	3.34451
315.239	312.119	64.4055	2.59451
315.243	310.994	65.4055	3.59451
315.247	312.244	66.1555	1.96951
315.25	312.994	67.9055	1.96951
315.254	312.369	68.2805	2.59451
315.258	312.369	68.1555	2.46951
315.261	311.994	67.6555	2.21951
315.265	313.369	72.0305	2.59451
315.269	313.869	72.9055	1.34451
315.272	312.619	69.9055	2.96951
315.276	312.244	70.2805	1.84451
315.28	313.119	69.4055	2.84451
315.283	315.494	70.5305	1.96951
315.287	314.119	71.5305	2.09451
315.291	314.744	70.5305	1.59451
315.294	313.494	72.7805	2.84451
315.298	315.619	70.9055	2.34451
315.301	316.869	72.2805	2.09451
315.305	317.869	72.1555	2.09451
315.309	317.244	72.5305	1.59451
315.312	316.244	72.7805	1.34451
315.316	317.119	72.0305	3.59451
315.32	318.619	73.1555	0.46951
315.323	318.619	72.9055	1.46951
315.327	318.744	70.6555	2.59451
315.331	318.494	70.1555	2.34451
315.334	320.244	70.7805	3.09451
315.338	320.619	71.1555	1.71951
315.342	319.869	70.2805	3.46951
315.345	318.494	71.9055	3.34451
315.349	318.994	70.6555	4.21951
315.353	321.369	69.4055	4.34451
315.356	321.744	71.4055	3.09451
315.36	320.869	70.6555	2.46951
315.364	319.619	69.6555	2.84451
315.367	321.119	70.0305	0.96951
315.371	321.369	69.2805	2.21951
315.375	320.494	71.0305	1.84451
315.378	322.244	69.1555	1.96951
315.382	321.619	69.0305	3.46951
315.386	323.744	71.2805	3.96951
315.389	323.869	70.1555	3.84451
315.393	323.244	70.1555	2.59451
315.397	324.619	70.4055	3.96951
315.4	323.994	70.5305	2.09451
315.404	326.244	69.5305	5.09451
315.408	324.619	69.0305	2.71951
315.411	326.119	68.4055	2.71951
315.415	325.244	68.0305	2.09451
315.419	326.994	66.9055	1.59451
315.422	326.119	68.1555	1.59451
315.426	325.994	67.9055	2.09451
315.43	326.369	68.7805	2.84451
315.433	326.619	67.1555	1.46951
315.437	326.869	66.5305	2.71951
315.441	327.619	66.4055	3.21951
315.444	327.619	66.6555	3.34451
315.448	327.744	66.1555	4.59451
315.452	328.244	68.1555	1.84451
315.455	329.369	67.0305	2.84451
315.459	327.619	67.9055	2.21951
315.463	330.994	66.2805	1.96951
315.466	330.119	67.0305	2.34451
315.47	329.744	66.9055	1.71951
315.474	329.369	68.1555	2.21951
315.477	331.869	68.1555	2.21951
315.481	330.994	70.0305	2.09451
315.485	332.244	68.0305	3.34451
315.488	332.369	68.9055	1.34451
315.492	331.619	69.7805	3.34451
315.496	333.619	69.5305	1.71951
315.499	332.244	70.1555	2.96951
315.503	333.494	70.0305	2.09451
315.507	332.369	71.4055	3.21951
315.51	333.869	70.0305	2.21951
315.514	334.244	70.7805	3.21951
315.518	334.494	69.4055	2.21951
315.521	334.369	69.0305	2.96951
315.525	335.119	68.7805	3.46951
315.529	336.744	70.0305	3.46951
315.532	335.619	68.2805	3.21951
315.536	335.119	68.7805	2.84451
315.54	336.869	69.4055	1.59451
315.543	336.119	71.0305	2.84451
315.547	336.869	70.1555	2.09451
315.551	337.244	68.2805	2.21951
315.554	336.619	68.6555	2.71951
315.558	338.994	69.7805	2.46951
315.562	338.619	69.9055	3.46951
315.565	339.119	72.2805	2.34451
315.569	337.244	70.9055	2.21951
315.573	339.869	70.4055	3.21951
315.576	340.869	67.6555	3.84451
315.58	338.244	69.7805	4.59451
315.584	338.994	69.2805	1.71951
315.587	339.619	69.7805	5.59451
315.591	339.369	69.1555	2.34451
315.594	338.244	67.7805	2.84451
315.598	338.994	69.5305	2.84451
315.602	339.119	69.5305	2.46951
315.605	341.244	67.1555	-0.15549
315.609	340.994	67.5305	3.59451
315.613	343.744	67.1555	2.59451
315.616	342.619	66.4055	1.96951
315.62	344.744	63.9055	3.21951
315.624	344.369	64.9055	1.71951
315.627	344.869	63.2805	3.46951
315.631	346.119	62.0305	1.59451
315.635	345.994	61.5305	4.59451
315.638	344.369	59.6555	3.96951
315.642	347.369	60.2805	1.59451
315.646	344.994	61.0305	2.84451
315.649	346.494	58.5305	3.96951
315.653	345.119	58.4055	3.21951
315.657	348.119	57.4055	3.71951
315.66	347.869	56.4055	1.34451
315.664	347.994	56.7805	4.59451
315.668	348.744	55.9055	3.34451
315.671	347.744	57.4055	3.09451
315.675	347.369	55.1555	3.71951
315.679	348.619	54.6555	1.96951
315.682	348.744	55.0305	2.34451
315.686	349.869	54.9055	1.46951
315.69	347.744	53.0305	3.09451
315.693	350.869	54.0305	2.09451
315.697	349.744	53.2805	3.09451
315.701	350.494	54.0305	1.09451
315.704	349.369	52.7805	2.59451
315.708	351.119	52.4055	1.46951
315.712	351.119	53.6555	0.96951
315.715	353.119	52.6555	2.46951
315.719	354.744	53.0305	2.46951
315.723	355.869	51.4055	2.59451
315.726	353.494	53.5305	1.96951
315.73	356.994	53.5305	1.21951
315.734	355.494	53.2805	1.96951
315.737	352.619	52.2805	3.09451
315.741	354.994	51.4055	2.34451
315.745	356.119	52.7805	2.46951
315.748	354.619	54.0305	1.71951
315.752	355.619	52.7805	1.34451
315.756	356.119	50.7805	2.34451
315.759	357.119	51.4055	4.46951
315.763	356.369	52.4055	1.96951
315.767	358.619	53.2805	0.09451
315.77	356.494	51.2805	3.59451
315.774	356.619	53.0305	3.71951
315.778	356.369	50.9055	2.71951
315.781	359.244	53.2805	2.09451
315.785	359.119	52.0305	4.46951
315.789	361.494	50.7805	1.96951
315.792	359.369	50.6555	2.71951
315.796	359.619	47.5305	3.46951
315.8	360.869	48.6555	2.34451
315.803	360.994	49.5305	2.21951
315.807	361.119	48.0305	0.96951
315.811	360.744	47.1555	2.59451
315.814	362.619	45.5305	1.84451
315.818	360.619	47.6555	2.34451
315.822	360.994	48.0305	1.84451
315.825	362.494	47.6555	3.09451
315.829	363.744	47.6555	2.46951
315.833	362.494	45.9055	2.59451
315.836	363.119	47.5305	3.34451
315.84	364.744	45.4055	2.09451
315.844	366.119	45.4055	1.84451
315.847	365.619	47.6555	2.96951
315.851	364.369	46.0305	0.34451
315.855	365.369	47.7805	4.09451
315.858	366.119	44.6555	-0.15549
315.862	365.619	44.9055	2.46951
315.866	367.494	43.9055	0.09451
315.869	366.869	43.6555	2.09451
315.873	368.119	45.4055	2.34451
315.877	369.494	42.5305	2.59451
315.88	370.869	43.9055	3.59451
315.884	369.994	44.7805	3.09451
315.887	371.119	43.6555	2.84451
315.891	370.119	45.2805	2.96951
315.895	369.994	43.6555	3.21951
315.898	369.994	43.2805	3.21951
315.902	371.369	43.7805	2.84451
315.906	369.869	42.5305	2.59451
315.909	373.619	43.7805	2.84451
315.913	370.994	42.5305	2.84451
315.917	371.619	41.4055	1.34451
315.92	374.369	42.0305	0.84451
315.924	374.994	39.9055	1.09451
315.928	373.994	42.6555	0.96951
315.931	373.619	40.0305	1.96951
315.935	374.619	42.4055	0.84451
315.939	373.119	39.1555	-0.65549
315.942	374.869	40.6555	1.46951
315.946	375.494	41.0305	0.46951
315.95	375.244	40.4055	1.46951
315.953	377.369	40.1555	0.84451
315.957	378.119	39.2805	2.21951
315.961	375.994	40.1555	3.09451
315.964	378.119	40.5305	0.96951
315.968	377.369	40.9055	1.46951
315.972	379.494	40.9055	1.46951
315.975	376.994	39.1555	2.71951
315.979	377.869	39.5305	4.34451
315.983	379.119	40.4055	2.96951
315.986	381.119	41.7805	4.71951
315.99	379.119	39.1555	1.96951
315.994	381.119	39.5305	1.84451
315.997	379.494	39.9055	1.21951
316.001	382.369	39.0305	1.46951
316.005	380.619	38.6555	1.96951
316.008	382.244	39.1555	2.34451
316.012	381.994	37.9055	1.46951
316.016	380.994	34.7805	0.59451
316.019	381.744	36.5305	1.96951
316.023	383.119	36.9055	2.21951
316.027	384.244	34.1555	2.21951
316.03	385.369	33.9055	4.59451
316.034	384.119	32.6555	1.96951
316.038	387.744	32.9055	3.46951
316.041	385.494	33.7805	0.46951
316.045	385.119	33.2805	1.71951
316.049	385.869	33.5305	1.96951
316.052	388.244	32.0305	2.46951
316.056	387.619	30.5305	2.84451
316.06	388.119	31.9055	2.59451
316.063	387.869	32.1555	1.84451
316.067	388.244	33.4055	3.59451
316.071	390.369	32.7805	2.09451
316.074	387.619	33.5305	0.59451
316.078	388.619	33.5305	3.84451
316.082	389.994	32.2805	2.84451
316.085	389.994	33.0305	2.71951
316.089	390.744	33.7805	2.84451
316.093	392.244	34.7805	1.34451
316.096	392.619	34.7805	1.71951
316.1	392.744	35.5305	1.46951
316.104	392.619	33.9055	1.71951
316.107	391.869	36.1555	3.09451
316.111	394.744	34.6555	1.59451
316.115	395.244	35.0305	2.71951
316.118	393.994	34.4055	2.46951
316.122	395.244	34.5305	1.46951
316.126	395.744	34.5305	2.21951
316.129	395.994	35.6555	3.09451
316.133	395.369	35.2805	3.96951
316.137	395.869	33.0305	3.21951
316.14	396.619	33.2805	3.34451
316.144	398.119	33.6555	3.84451
316.148	398.244	31.9055	2.09451
316.151	397.619	35.5305	2.84451
316.155	397.744	31.0305	3.21951
316.159	397.994	31.7805	2.46951
316.162	399.244	31.1555	3.46951
316.166	399.619	32.6555	1.71951
316.17	399.869	33.9055	3.21951
316.173	401.619	32.7805	1.59451
316.177	400.994	32.5305	3.21951
316.18	400.619	31.6555	2.71951
316.184	403.119	33.5305	2.84451
316.188	403.619	34.0305	3.71951
316.191	402.119	33.7805	3.34451
316.195	402.494	36.2805	2.96951
316.199	403.369	34.9055	2.96951
316.202	405.369	35.7805	3.21951
316.206	400.869	36.7805	4.96951
316.21	403.619	38.6555	1.46951
316.213	403.369	38.5305	5.34451
316.217	404.619	37.9055	4.71951
316.221	405.619	38.2805	2.34451
316.224	406.744	39.5305	4.21951
316.228	405.994	38.7805	2.96951
316.232	406.119	39.7805	3.59451
316.235	408.869	38.5305	1.71951
316.239	407.869	38.5305	3.09451
316.243	409.244	38.7805	3.21951
316.246	409.619	37.2805	0.59451
316.25	410.244	39.1555	2.34451
316.254	409.494	38.6555	0.84451
316.257	410.619	40.2805	2.84451
316.261	410.744	38.9055	1.96951
316.265	410.744	40.0305	3.09451
316.268	412.369	39.9055	2.34451
316.272	412.119	37.4055	3.09451
316.276	411.994	38.2805	2.09451
316.279	413.494	37.2805	2.71951
316.283	412.494	37.5305	0.71951
316.287	414.119	36.5305	2.96951
316.29	414.119	36.6555	2.09451
316.294	412.494	34.0305	3.46951
316.298	414.369	35.5305	3.09451
316.301	413.744	34.9055	1.84451
316.305	414.494	33.4055	3.09451
316.309	415.494	33.0305	2.71951
316.312	415.369	33.0305	2.34451
316.316	416.869	33.7805	0.59451
316.32	417.494	31.9055	1.59451
316.323	418.369	32.4055	0.59451
316.327	419.244	31.9055	1.21951
316.331	417.119	30.6555	1.59451
316.334	419.869	31.6555	2.34451
316.338	419.869	32.0305	4.34451
316.342	419.744	31.7805	3.21951
316.345	420.994	32.4055	3.34451
316.349	423.244	33.1555	1.46951
316.353	422.494	31.0305	2.09451
316.356	422.619	32.2805	2.46951
316.36	422.994	31.5305	2.84451
316.364	423.619	31.7805	3.84451
316.367	424.494	31.4055	3.71951
316.371	425.869	33.1555	4.71951
316.375	424.369	31.0305	4.71951
316.378	423.994	32.1555	2.21951
316.382	425.494	31.2805	4.96951
316.386	425.744	30.6555	1.46951
316.389	425.369	32.5305	3.46951
316.393	426.994	31.9055	4.59451
316.397	427.244	31.2805	3.71951
316.4	427.619	31.4055	3.34451
316.404	427.369	32.6555	4.46951
316.408	428.744	32.7805	3.09451
316.411	427.744	32.7805	1.96951
316.415	430.744	34.2805	3.34451
316.419	429.869	36.5305	2.71951
316.422	430.494	35.1555	2.46951
316.426	431.619	36.4055	5.21951
316.43	432.494	38.0305	1.84451
316.433	430.619	38.5305	3.46951
316.437	430.619	38.1555	1.21951
316.441	432.869	39.4055	2.21951
316.444	432.369	40.7805	1.96951
316.448	434.119	42.5305	3.09451
316.452	434.119	41.6555	3.96951
316.455	434.619	42.1555	3.46951
316.459	435.744	39.4055	3.96951
316.463	434.119	44.5305	2.84451
316.466	435.619	41.9055	2.59451
316.47	434.494	42.0305	3.34451
316.474	435.494	40.7805	0.84451
316.477	436.369	41.2805	2.96951
316.481	436.494	43.4055	1.46951
316.485	436.369	43.5305	3.09451
316.488	438.119	44.2805	2.46951
316.492	436.869	42.7805	3.71951
316.495	438.244	42.6555	2.96951
316.499	436.494	43.5305	3.34451
316.503	440.494	42.1555	3.46951
316.506	440.494	43.5305	1.09451
316.51	440.494	43.5305	2.71951
316.514	441.494	43.9055	1.21951
316.517	441.869	42.7805	4.96951
316.521	441.869	43.5305	2.21951
316.525	442.744	43.4055	3.34451
316.528	442.744	44.4055	2.59451
316.532	443.119	41.7805	5.09451
316.536	444.244	43.7805	3.84451
316.539	444.869	43.2805	1.96951
316.543	444.619	43.6555	3.59451
316.547	445.494	43.0305	4.34451
316.55	444.994	42.7805	3.34451
316.554	445.369	44.6555	3.34451
316.558	448.369	44.4055	2.46951
316.561	446.744	45.5305	2.46951
316.565	448.369	45.2805	2.84451
316.569	447.369	44.5305	2.71951
316.572	448.494	46.0305	2.84451
316.576	448.744	44.9055	2.46951
316.58	451.744	45.2805	2.96951
316.583	449.494	46.4055	2.21951
316.587	452.744	45.1555	2.09451
316.591	450.369	46.1555	1.09451
316.594	452.494	46.7805	2.21951
316.598	452.369	48.1555	1.09451
316.602	452.994	45.2805	0.84451
316.605	452.369	46.5305	3.59451
316.609	453.869	48.0305	2.59451
316.613	453.119	48.5305	2.96951
316.616	455.119	47.6555	2.46951
316.62	454.869	47.7805	1.21951
316.624	458.244	49.4055	3.09451
316.627	458.119	51.5305	0.96951
316.631	457.619	51.9055	0.84451
316.635	458.369	51.5305	0.34451
316.638	459.244	52.2805	1.59451
316.642	459.744	52.5305	0.34451
316.646	460.244	55.4055	0.09451
316.649	459.244	56.0305	2.21951
316.653	461.119	56.0305	1.09451
316.657	461.244	55.9055	2.09451
316.66	461.744	56.2805	2.84451
316.664	463.869	60.1555	2.71951
316.668	462.994	59.4055	2.59451
316.671	461.744	60.0305	2.46951
316.675	463.619	61.0305	2.46951
316.679	461.619	59.6555	3.09451
316.682	463.369	62.6555	3.71951
316.686	461.869	64.2805	1.59451
316.69	464.619	63.2805	3.34451
316.693	464.119	63.7805	3.21951
316.697	465.869	64.2805	4.84451
316.701	464.619	67.2805	2.46951
316.704	468.119	68.7805	2.96951
316.708	466.244	67.9055	1.21951
316.712	467.369	67.9055	0.46951
316.715	467.869	67.7805	1.59451
316.719	469.494	70.4055	2.09451
316.723	469.119	70.9055	1.84451
316.726	468.994	71.2805	1.96951
316.73	470.119	72.5305	3.21951
316.734	472.119	72.2805	3.21951
316.737	472.369	70.9055	1.46951
316.741	472.869	72.5305	1.96951
316.745	472.744	72.2805	2.34451
316.748	476.119	74.5305	0.71951
316.752	474.119	74.7805	1.09451
316.756	473.994	73.6555	1.34451
316.759	474.994	72.5305	1.84451
316.763	475.369	72.1555	1.71951
316.767	475.994	75.0305	1.46951
316.77	476.244	72.0305	2.71951
316.774	475.744	74.4055	2.59451
316.777	475.994	71.9055	1.84451
316.781	476.994	71.5305	-0.40549
316.785	477.869	72.0305	1.09451
316.788	477.494	69.1555	0.21951
316.792	477.619	69.5305	2.21951
316.796	479.494	68.1555	1.09451
316.799	480.744	68.1555	1.21951
316.803	479.994	68.4055	1.21951
316.807	482.244	66.2805	2.34451
316.81	481.244	67.0305	-0.28049
316.814	481.994	66.4055	2.96951
[truncated: 6,194 more rows]

## Sheet: Fig. 3b
Vo-Fe/ZnO-air							Vo-Fe/ZnO-N2
Magnetic field (G)	Intensity (a. u.)						Magnetic field (G)	Intensity (a. u.)
	60 °C	90 °C	120 °C	160 °C				60 °C	90 °C	120 °C	160 °C
1850	1.42626	1.57033	1.98966	1.82947			1850	1.82526	1.89081	2.08033	1.42837
1852.93	1.47109	1.5655	1.99317	1.81563			1852.93	1.91503	1.92857	2.13196	1.36193
1855.87	1.53552	1.55736	2.00612	1.81276			1855.87	2.04332	1.99209	2.19452	1.28846
1858.8	1.59302	1.56064	2.01578	1.82561			1858.8	2.15271	2.05867	2.25065	1.24025
1861.73	1.64583	1.57166	2.02003	1.84426			1861.73	2.24783	2.10864	2.29983	1.206
1864.66	1.68373	1.58824	2.02876	1.86636			1864.66	2.33994	2.14499	2.3382	1.18025
1867.6	1.7145	1.596	2.03408	1.89493			1867.6	2.42515	2.17194	2.37109	1.15851
1870.53	1.75614	1.59892	2.03641	1.92109			1870.53	2.50093	2.1926	2.40174	1.14762
1873.46	1.79062	1.61895	2.03972	1.93722			1873.46	2.57184	2.21275	2.42688	1.14258
1876.39	1.80957	1.65131	2.04041	1.95109			1876.39	2.63338	2.23201	2.44675	1.14715
1879.33	1.83037	1.68537	2.0418	1.96523			1879.33	2.68564	2.25805	2.46665	1.15709
1882.26	1.85312	1.71496	2.04665	1.99409			1882.26	2.72768	2.28574	2.48501	1.16319
1885.19	1.86835	1.74218	2.05326	2.04397			1885.19	2.7628	2.30076	2.49326	1.17485
1888.12	1.87962	1.76709	2.05814	2.08955			1888.12	2.79712	2.30746	2.4951	1.19484
1891.06	1.88607	1.79361	2.06718	2.11767			1891.06	2.81721	2.32098	2.51382	1.2195
1893.99	1.88815	1.81944	2.08494	2.14065			1893.99	2.82846	2.33825	2.54235	1.24438
1896.92	1.89539	1.84812	2.09925	2.18109			1896.92	2.82994	2.34659	2.55859	1.27302
1899.85	1.90546	1.88899	2.11199	2.23256			1899.85	2.83191	2.34717	2.56821	1.31097
1902.79	1.9142	1.92564	2.13281	2.26993			1902.79	2.86049	2.35054	2.58202	1.35121
1905.72	1.92961	1.96007	2.15837	2.29963			1905.72	2.89937	2.35343	2.59599	1.39577
1908.65	1.94905	1.99976	2.18312	2.34391			1908.65	2.91973	2.36702	2.60775	1.45001
1911.58	1.96162	2.03392	2.20326	2.40603			1911.58	2.92236	2.39852	2.62584	1.50808
1914.52	1.97089	2.06683	2.22743	2.45642			1914.52	2.92985	2.43048	2.65034	1.56996
1917.45	1.97893	2.10544	2.25611	2.48954			1917.45	2.94261	2.4581	2.6768	1.63522
1920.38	1.98443	2.13565	2.27337	2.52409			1920.38	2.96761	2.4771	2.69934	1.69633
1923.31	2.00084	2.16228	2.29753	2.56816			1923.31	3.00325	2.49905	2.72079	1.75094
1926.25	2.02708	2.20193	2.3413	2.62328			1926.25	3.02482	2.5273	2.746	1.80726
1929.18	2.04603	2.23729	2.3779	2.66398			1929.18	3.04178	2.54433	2.77233	1.86939
1932.11	2.06461	2.26374	2.4077	2.68607			1932.11	3.06566	2.56656	2.80313	1.93216
1935.04	2.08948	2.29875	2.43962	2.71418			1935.04	3.08736	2.61054	2.83792	1.9898
1937.98	2.11145	2.34514	2.47001	2.75101			1937.98	3.11116	2.65074	2.87431	2.03923
1940.91	2.13526	2.38442	2.50421	2.79782			1940.91	3.14546	2.67071	2.91515	2.08107
1943.84	2.15863	2.41029	2.5435	2.83777			1943.84	3.18174	2.69125	2.95239	2.12008
1946.77	2.17416	2.43115	2.58103	2.86473			1946.77	3.22406	2.72293	2.98486	2.15937
1949.71	2.19183	2.4578	2.61593	2.90834			1949.71	3.26203	2.76274	3.02057	2.19205
1952.64	2.21516	2.49388	2.65152	2.9525			1952.64	3.28297	2.8053	3.05625	2.22121
1955.57	2.24393	2.52952	2.68399	2.98009			1955.57	3.32175	2.83974	3.0948	2.25814
1958.5	2.27966	2.56908	2.71852	3.01426			1958.5	3.37389	2.87134	3.13406	2.29055
1961.44	2.31828	2.60546	2.75934	3.05229			1961.44	3.41452	2.90614	3.17441	2.31165
1964.37	2.35195	2.63137	2.79722	3.08913			1964.37	3.44043	2.95306	3.21722	2.33744
1967.3	2.3792	2.65727	2.83049	3.14091			1967.3	3.46823	3.00654	3.25431	2.37129
1970.23	2.40605	2.68314	2.86616	3.18736			1970.23	3.51355	3.04821	3.2902	2.39873
1973.17	2.43349	2.70824	2.90586	3.21066			1973.17	3.5613	3.08289	3.33409	2.41146
1976.1	2.4545	2.73828	2.94266	3.24111			1976.1	3.61964	3.11343	3.38052	2.42214
1979.03	2.48108	2.76698	2.9745	3.28528			1979.03	3.67011	3.14426	3.42185	2.45054
1981.96	2.52073	2.79484	3.0043	3.32987			1981.96	3.69838	3.1807	3.46194	2.48316
1984.9	2.55632	2.82363	3.04183	3.36698			1984.9	3.73189	3.21853	3.50193	2.49984
1987.83	2.58313	2.85121	3.08987	3.39739			1987.83	3.77291	3.25833	3.54545	2.51791
1990.76	2.60586	2.88495	3.12974	3.44091			1990.76	3.82354	3.30329	3.59075	2.54694
1993.7	2.63844	2.92015	3.15614	3.48707			1993.7	3.88008	3.34627	3.63352	2.56853
1996.63	2.67576	2.95185	3.18057	3.51443			1996.63	3.92041	3.37958	3.67896	2.58498
1999.56	2.70248	2.98625	3.21468	3.53278			1999.56	3.96295	3.41988	3.72301	2.61385
2002.49	2.728	3.02079	3.25311	3.56232			2002.49	4.0251	3.45751	3.76045	2.64456
2005.43	2.75774	3.04694	3.28189	3.60517			2005.43	4.07201	3.49264	3.79311	2.67107
2008.36	2.79382	3.07118	3.31015	3.64489			2008.36	4.1067	3.54055	3.82919	2.69275
2011.29	2.82675	3.09764	3.34979	3.68033			2011.29	4.15097	3.573	3.87303	2.70992
2014.22	2.84695	3.12812	3.39102	3.72423			2014.22	4.20366	3.60149	3.92152	2.7338
2017.16	2.8708	3.16235	3.42464	3.76694			2017.16	4.25464	3.64905	3.96898	2.75301
2020.09	2.90762	3.19644	3.45876	3.79986			2020.09	4.29391	3.68932	4.01005	2.77024
2023.02	2.94675	3.22459	3.49594	3.83487			2023.02	4.3408	3.72334	4.05306	2.80524
2025.95	2.98521	3.24891	3.53095	3.88209			2025.95	4.38931	3.7678	4.0955	2.83697
2028.89	3.02376	3.27847	3.56488	3.93289			2028.89	4.43057	3.804	4.13	2.85486
2031.82	3.04788	3.3061	3.59826	3.96076			2031.82	4.47025	3.83817	4.16694	2.87952
2034.75	3.06538	3.33862	3.63249	3.97763			2034.75	4.51448	3.88514	4.2117	2.909
2037.68	3.09114	3.37366	3.67055	4.02258			2037.68	4.57638	3.92961	4.25894	2.94002
2040.62	3.12378	3.40319	3.7081	4.07937			2040.62	4.63214	3.95902	4.30068	2.97004
2043.55	3.1597	3.4386	3.744	4.11912			2043.55	4.67079	3.98555	4.33995	2.99613
2046.48	3.18685	3.479	3.78079	4.15438			2046.48	4.71504	4.02314	4.37967	3.02637
2049.41	3.20998	3.51531	3.81481	4.19259			2049.41	4.75747	4.06303	4.42095	3.05884
2052.35	3.23703	3.5485	3.84573	4.23752			2052.35	4.78905	4.09986	4.46704	3.08528
2055.28	3.26589	3.5846	3.87665	4.28936			2055.28	4.83081	4.14126	4.50889	3.1153
2058.21	3.30061	3.62	3.90971	4.32957			2058.21	4.88202	4.18991	4.5534	3.15295
2061.14	3.33698	3.65195	3.94768	4.35883			2061.14	4.93171	4.23514	4.60582	3.18318
2064.08	3.36405	3.68291	3.98926	4.3995			2064.08	4.99264	4.27676	4.65154	3.21385
2067.01	3.39064	3.71365	4.02785	4.44846			2067.01	5.04889	4.31519	4.69396	3.24969
2069.94	3.42615	3.7442	4.06317	4.49021			2069.94	5.09151	4.35375	4.73774	3.27825
2072.87	3.46206	3.78306	4.10194	4.53306			2072.87	5.13983	4.39786	4.77835	3.3013
2075.81	3.49296	3.82572	4.14403	4.5669			2075.81	5.18111	4.44074	4.82013	3.32589
2078.74	3.52033	3.86008	4.18311	4.59836			2078.74	5.22056	4.48314	4.86894	3.357
2081.67	3.55368	3.89036	4.22058	4.64996			2081.67	5.27189	4.52086	4.91743	3.39324
2084.6	3.58993	3.92406	4.26111	4.70335			2084.6	5.31724	4.56195	4.95862	3.42272
2087.54	3.6206	3.96289	4.30276	4.75316			2087.54	5.37039	4.60889	5.00348	3.45293
2090.47	3.65391	3.99952	4.34355	4.80434			2090.47	5.4352	4.65394	5.05289	3.49578
2093.4	3.69012	4.03187	4.37771	4.84634			2093.4	5.48075	4.69505	5.09936	3.5366
2096.33	3.7195	4.0674	4.41222	4.88003			2096.33	5.52787	4.7315	5.14637	3.56572
2099.27	3.74712	4.11188	4.45694	4.9227			2099.27	5.58343	4.77247	5.19255	3.59135
2102.2	3.78863	4.15399	4.50228	4.97013			2102.2	5.63434	4.81812	5.23526	3.62271
2105.13	3.83328	4.18554	4.54115	5.009			2105.13	5.69187	4.86807	5.28359	3.65301
2108.06	3.86364	4.21829	4.57829	5.0494			2108.06	5.74745	4.91651	5.34011	3.68196
2111	3.89602	4.26084	4.6177	5.10043			2111	5.79904	4.9578	5.39255	3.71857
2113.93	3.93836	4.30258	4.6589	5.15569			2113.93	5.84739	4.99354	5.43783	3.75426
2116.86	3.97014	4.33634	4.70053	5.20454			2116.86	5.89271	5.03089	5.48086	3.78964
2119.79	4.00033	4.36972	4.73554	5.24677			2119.79	5.94351	5.07988	5.52491	3.83325
2122.73	4.03479	4.40917	4.77125	5.29574			2122.73	5.99821	5.13387	5.57257	3.86893
2125.66	4.06095	4.45918	4.81948	5.3476			2125.66	6.05684	5.18134	5.62434	3.89812
2128.59	4.09986	4.50006	4.86543	5.40254			2128.59	6.117	5.22469	5.68062	3.93762
2131.52	4.14375	4.52801	4.90021	5.46154			2131.52	6.16496	5.26794	5.73721	3.97127
2134.46	4.17766	4.56383	4.94022	5.50723			2134.46	6.21825	5.30937	5.79367	3.99704
2137.39	4.21863	4.60734	4.99379	5.55475			2137.39	6.29057	5.36269	5.84295	4.03319
2140.32	4.26275	4.6519	5.04131	5.6024			2140.32	6.35352	5.43304	5.88527	4.07564
2143.26	4.3041	4.69521	5.07865	5.64022			2143.26	6.40513	5.48978	5.93602	4.11526
2146.19	4.34413	4.73785	5.121	5.68984			2146.19	6.46455	5.53326	5.99925	4.14965
2149.12	4.37605	4.77775	5.16881	5.74722			2149.12	6.52457	5.58725	6.05929	4.17914
2152.05	4.40993	4.81974	5.22393	5.79231			2152.05	6.57049	5.63799	6.10891	4.2144
2154.99	4.45389	4.86298	5.27173	5.84221			2154.99	6.62504	5.67958	6.16879	4.26001
2157.92	4.49602	4.90197	5.30907	5.90948			2157.92	6.69664	5.72459	6.22829	4.29816
2160.85	4.53471	4.93899	5.35981	5.96324			2160.85	6.75174	5.77872	6.27515	4.33167
2163.78	4.57106	4.97528	5.41248	6.00692			2163.78	6.80119	5.83796	6.32408	4.37838
2166.72	4.60617	5.01477	5.45463	6.06717			2166.72	6.86183	5.89631	6.374	4.42536
2169.65	4.64448	5.05943	5.4987	6.12498			2169.65	6.91948	5.95032	6.42766	4.46218
2172.58	4.68719	5.10697	5.54636	6.16468			2172.58	6.98729	5.99326	6.48519	4.49927
2175.51	4.73145	5.15832	5.5963	6.2052			2175.51	7.06635	6.04268	6.54655	4.53716
2178.45	4.7776	5.21083	5.64886	6.26281			2178.45	7.13527	6.10231	6.60685	4.57349
2181.38	4.82286	5.25328	5.6979	6.33536			2181.38	7.19178	6.14996	6.65917	4.61552
2184.31	4.85889	5.29422	5.74421	6.40437			2184.31	7.24611	6.19902	6.71621	4.65704
2187.24	4.8924	5.34568	5.79726	6.46242			2187.24	7.31412	6.26075	6.78462	4.69445
2190.18	4.935	5.39563	5.85108	6.51954			2190.18	7.39132	6.31683	6.85571	4.7284
2193.11	4.98343	5.43903	5.89393	6.5741			2193.11	7.45845	6.36459	6.91315	4.76785
2196.04	5.02384	5.48162	5.93849	6.62702			2196.04	7.51961	6.4245	6.96152	4.81879
2198.97	5.06428	5.52727	5.99609	6.69264			2198.97	7.58368	6.48588	7.01786	4.86617
2201.91	5.12067	5.57631	6.05641	6.76229			2201.91	7.65088	6.5365	7.0863	4.91322
2204.84	5.17293	5.62327	6.11012	6.81843			2204.84	7.72946	6.59314	7.15658	4.9569
2207.77	5.20986	5.67072	6.1614	6.87512			2207.77	7.80376	6.64371	7.21889	4.99895
2210.7	5.25165	5.72728	6.21141	6.93295			2210.7	7.86644	6.69682	7.2793	5.04269
2213.64	5.30202	5.78952	6.26371	6.98846			2213.64	7.93698	6.77566	7.34457	5.07739
2216.57	5.34994	5.84501	6.3257	7.06209			2216.57	8.01116	6.85222	7.41686	5.12382
2219.5	5.39373	5.88776	6.38794	7.13323			2219.5	8.08667	6.90524	7.49021	5.18042
2222.43	5.44047	5.92943	6.44534	7.18681			2222.43	8.1578	6.95324	7.55513	5.22721
2225.37	5.49325	5.98555	6.5028	7.24472			2225.37	8.21944	7.01906	7.6197	5.2711
2228.3	5.5444	6.04705	6.56104	7.31565			2228.3	8.29076	7.09625	7.69019	5.3158
2231.23	5.5924	6.09805	6.62005	7.39308			2231.23	8.38335	7.16825	7.75541	5.36329
2234.16	5.64225	6.14584	6.67792	7.45739			2234.16	8.47193	7.23345	7.82045	5.41502
2237.1	5.69176	6.19731	6.73488	7.51438			2237.1	8.54599	7.29603	7.89092	5.46513
2240.03	5.74373	6.2492	6.79488	7.58173			2240.03	8.60943	7.36217	7.96132	5.50959
2242.96	5.79899	6.30866	6.8559	7.65601			2242.96	8.66737	7.42483	8.03855	5.55988
2245.89	5.85111	6.37663	6.91578	7.72207			2245.89	8.75249	7.48205	8.11672	5.62085
2248.83	5.90096	6.43698	6.97665	7.78255			2248.83	8.84403	7.54623	8.18924	5.67204
2251.76	5.95067	6.48507	7.04016	7.85995			2251.76	8.91427	7.61628	8.26127	5.71868
2254.69	6.00302	6.53423	7.10647	7.93406			2254.69	8.98073	7.69354	8.32841	5.77065
2257.62	6.05398	6.587	7.17014	7.99799			2257.62	9.0634	7.77577	8.39911	5.82192
2260.56	6.09958	6.6405	7.23434	8.07484			2260.56	9.16733	7.85255	8.47954	5.8824
2263.49	6.15853	6.69581	7.3061	8.15742			2263.49	9.26533	7.92619	8.56054	5.93694
2266.42	6.23113	6.757	7.37091	8.23151			2266.42	9.35255	7.99765	8.64278	5.97975
2269.35	6.29191	6.82833	7.42973	8.30188			2269.35	9.43896	8.07148	8.73448	6.03278
2272.29	6.34107	6.8947	7.49451	8.3833			2272.29	9.51606	8.14456	8.81828	6.09207
2275.22	6.39298	6.95222	7.56435	8.46463			2275.22	9.59374	8.21136	8.88223	6.15253
2278.15	6.45217	7.02036	7.63782	8.53642			2278.15	9.67868	8.28707	8.95714	6.21259
2281.09	6.51375	7.09024	7.70651	8.61592			2281.09	9.76439	8.37579	9.04663	6.26219
2284.02	6.57045	7.14874	7.77169	8.70601			2284.02	9.85351	8.45091	9.13181	6.31842
2286.95	6.62651	7.21028	7.84196	8.78665			2286.95	9.94906	8.51663	9.21508	6.38609
2289.88	6.68933	7.27347	7.92106	8.85325			2289.88	10.0481	8.59484	9.30103	6.44051
2292.82	6.75906	7.33555	7.99707	8.92538			2292.82	10.1499	8.67434	9.38657	6.48856
2295.75	6.82421	7.40726	8.06464	9.00935			2295.75	10.2541	8.74906	9.47111	6.54533
2298.68	6.88367	7.48437	8.13252	9.10318			2298.68	10.354	8.82998	9.55951	6.61025
2301.61	6.9525	7.55832	8.20419	9.19918			2301.61	10.4409	8.92055	9.65001	6.67491
2304.55	7.02103	7.62151	8.28425	9.28109			2304.55	10.5263	9.00764	9.7407	6.73403
2307.48	7.08271	7.68067	8.36854	9.36614			2307.48	10.6292	9.095	9.8313	6.79148
2310.41	7.14594	7.75653	8.45551	9.46572			2310.41	10.7334	9.18141	9.91922	6.85463
2313.34	7.21331	7.82949	8.53586	9.5533			2313.34	10.8264	9.25862	10.0119	6.92742
2316.28	7.28158	7.89217	8.60792	9.62339			2316.28	10.9202	9.34793	10.1131	6.9987
2319.21	7.34285	7.97259	8.68828	9.71034			2319.21	11.0231	9.45047	10.2114	7.06471
2322.14	7.40525	8.05891	8.77128	9.81508			2322.14	11.1287	9.53915	10.3054	7.12639
2325.07	7.47461	8.13417	8.8487	9.90313			2325.07	11.2349	9.61824	10.4023	7.18792
2328.01	7.54635	8.20657	8.92725	9.98936			2328.01	11.3529	9.71193	10.5038	7.25965
2330.94	7.61256	8.28587	9.01233	10.0894			2330.94	11.473	9.81789	10.605	7.33668
2333.87	7.68211	8.36646	9.10528	10.1871			2333.87	11.5744	9.91046	10.7054	7.41284
2336.8	7.76307	8.43988	9.19708	10.2871			2336.8	11.6758	9.99033	10.8089	7.47891
2339.74	7.83131	8.51756	9.27688	10.4014			2339.74	11.7957	10.0897	10.9102	7.54138
2342.67	7.89722	8.6006	9.3587	10.5099			2342.67	11.9186	10.1985	11.0074	7.61677
2345.6	7.98244	8.68482	9.44936	10.6013			2345.6	12.041	10.2894	11.1038	7.69317
2348.53	8.06578	8.76875	9.54001	10.7033			2348.53	12.1567	10.3789	11.206	7.76783
2351.47	8.14466	8.84407	9.63307	10.8198			2351.47	12.2713	10.4836	11.3224	7.84236
2354.4	8.23029	8.92383	9.72659	10.929			2354.4	12.3897	10.5905	11.4422	7.91435
2357.33	8.31289	9.01614	9.82138	11.0276			2357.33	12.5025	10.7018	11.5551	7.99022
2360.26	8.39356	9.10946	9.91501	11.1271			2360.26	12.6227	10.8188	11.6648	8.06881
2363.2	8.47549	9.19645	10.0101	11.2352			2363.2	12.7467	10.9234	11.7768	8.14762
2366.13	8.55542	9.28344	10.1151	11.3559			2366.13	12.8702	11.0255	11.8932	8.22506
2369.06	8.63381	9.38315	10.2134	11.4717			2369.06	13.0026	11.1273	12.0117	8.30591
2371.99	8.71482	9.46924	10.3071	11.5717			2371.99	13.138	11.227	12.1368	8.38814
2374.93	8.79656	9.53959	10.4138	11.683			2374.93	13.2626	11.3429	12.2592	8.47062
2377.86	8.87283	9.63518	10.519	11.8143			2377.86	13.3806	11.4696	12.3802	8.56221
2380.79	8.96192	9.74172	10.6108	11.9415			2380.79	13.5119	11.5837	12.5112	8.64918
2383.72	9.06788	9.83897	10.7023	12.0553			2383.72	13.6603	11.6937	12.6348	8.72688
2386.66	9.16717	9.94036	10.8098	12.1819			2386.66	13.8039	11.8085	12.7522	8.81211
2389.59	9.25021	10.0413	10.9345	12.3226			2389.59	13.9403	11.9245	12.8801	8.90037
2392.52	9.3333	10.1282	11.0592	12.4431			2392.52	14.0851	12.0516	13.0114	8.98642
2395.45	9.42588	10.2134	11.1692	12.5565			2395.45	14.2216	12.1742	13.1409	9.08286
2398.39	9.52006	10.3166	11.2773	12.6821			2398.39	14.3583	12.2911	13.2742	9.1821
2401.32	9.61715	10.4273	11.3971	12.8117			2401.32	14.5049	12.4103	13.4095	9.26939
2404.25	9.71256	10.5365	11.5169	12.9486			2404.25	14.6525	12.5385	13.5407	9.3596
2407.18	9.8059	10.6539	11.6306	13.0843			2407.18	14.8043	12.6793	13.669	9.45209
2410.12	9.90191	10.7628	11.7436	13.2128			2410.12	14.9464	12.809	13.8099	9.54146
2413.05	10.0051	10.8628	11.8578	13.3326			2413.05	15.0911	12.9344	13.9593	9.64193
2415.98	10.1184	10.97	11.9803	13.4585			2415.98	15.2498	13.0708	14.1006	9.74232
2418.91	10.2228	11.0742	12.1158	13.6106			2418.91	15.4133	13.2111	14.2502	9.83705
2421.85	10.3213	11.1844	12.252	13.7692			2421.85	15.5813	13.3476	14.4058	9.94556
2424.78	10.4327	11.3041	12.3826	13.916			2424.78	15.7518	13.4829	14.549	10.0637
2427.71	10.5429	11.4221	12.5015	14.0511			2427.71	15.9137	13.6172	14.6908	10.1675
2430.65	10.6482	11.5405	12.613	14.1914			2430.65	16.0685	13.7561	14.8387	10.2624
2433.58	10.7617	11.6516	12.7346	14.3526			2433.58	16.2293	13.9131	14.989	10.367
2436.51	10.8729	11.7617	12.8696	14.5139			2436.51	16.4005	14.068	15.1453	10.4801
2439.44	10.9807	11.8865	13.0128	14.6509			2439.44	16.5801	14.2048	15.3053	10.5961
2442.38	11.0956	12.014	13.1588	14.7812			2442.38	16.7564	14.3411	15.4534	10.7065
2445.31	11.2137	12.139	13.3028	14.9433			2445.31	16.9362	14.4873	15.6082	10.8128
2448.24	11.3265	12.2647	13.4416	15.1229			2448.24	17.1163	14.6391	15.7893	10.9269
2451.17	11.4419	12.3923	13.581	15.2817			2451.17	17.2937	14.8013	15.9673	11.0424
2454.11	11.5714	12.5322	13.7188	15.4454			2454.11	17.478	14.962	16.1339	11.1605
2457.04	11.7011	12.674	13.8572	15.6233			2457.04	17.6537	15.1149	16.301	11.2844
2459.97	11.8229	12.8055	14.0014	15.7786			2459.97	17.8369	15.278	16.4715	11.3974
2462.9	11.9449	12.9316	14.1453	15.9426			2462.9	18.0426	15.4468	16.6481	11.5114
2465.84	12.0732	13.0561	14.2991	16.1309			2465.84	18.245	15.6173	16.8251	11.6354
2468.77	12.2058	13.1964	14.457	16.3039			2468.77	18.4521	15.7896	17.0105	11.7618
2471.7	12.3363	13.346	14.6052	16.4709			2471.7	18.6565	15.9647	17.2045	11.8927
2474.63	12.4646	13.4836	14.76	16.6467			2474.63	18.8497	16.1381	17.392	12.0169
2477.57	12.5925	13.6267	14.9248	16.8291			2477.57	19.045	16.305	17.5847	12.1428
2480.5	12.7234	13.7795	15.093	17.0097			2480.5	19.2371	16.4825	17.7876	12.2784
2483.43	12.8622	13.9212	15.2634	17.1862			2483.43	19.4424	16.6676	17.9918	12.4065
2486.36	13.0034	14.057	15.4284	17.389			2486.36	19.6667	16.8516	18.1922	12.5355
2489.3	13.1415	14.204	15.5873	17.5926			2489.3	19.8876	17.0345	18.3871	12.6823
2492.23	13.2833	14.3672	15.7506	17.7745			2492.23	20.1024	17.2217	18.5922	12.8314
2495.16	13.4323	14.5306	15.9227	17.9662			2495.16	20.3295	17.4231	18.8048	12.9658
2498.09	13.5803	14.6887	16.0945	18.1751			2498.09	20.5599	17.6311	19.012	13.1007
2501.03	13.7287	14.8594	16.2606	18.3881			2501.03	20.7931	17.8394	19.2217	13.2415
2503.96	13.8869	15.0304	16.4344	18.5915			2503.96	21.0389	18.0313	19.4419	13.382
2506.89	14.0522	15.1884	16.6243	18.7977			2506.89	21.2799	18.2094	19.6564	13.5315
2509.82	14.2087	15.3527	16.8151	19.0118			2509.82	21.5063	18.4006	19.863	13.6892
2512.76	14.3566	15.5204	17.0069	19.2261			2512.76	21.7294	18.6042	20.0836	13.8441
2515.69	14.5151	15.6835	17.2032	19.4447			2515.69	21.9709	18.8213	20.3137	13.9976
2518.62	14.6795	15.8493	17.3939	19.6571			2518.62	22.2288	19.0403	20.5443	14.1591
2521.55	14.836	16.0257	17.5849	19.8696			2521.55	22.4743	19.2517	20.7717	14.3213
2524.49	14.9991	16.215	17.7802	20.0996			2524.49	22.7163	19.4689	20.9935	14.4838
2527.42	15.1768	16.4063	17.9757	20.3305			2527.42	22.9913	19.6991	21.2284	14.6438
2530.35	15.349	16.5987	18.172	20.5471			2530.35	23.2778	19.9302	21.4752	14.8022
2533.28	15.523	16.7892	18.379	20.7722			2533.28	23.5451	20.1566	21.7276	14.9751
2536.22	15.7095	16.9748	18.5974	21.0272			2536.22	23.8038	20.3892	21.9882	15.1449
2539.15	15.8934	17.1641	18.8169	21.2915			2539.15	24.0574	20.6223	22.2387	15.3079
2542.08	16.0726	17.352	19.03	21.5397			2542.08	24.3274	20.8628	22.476	15.4835
2545.01	16.2495	17.5475	19.2442	21.7729			2545.01	24.6167	21.1104	22.7254	15.6669
2547.95	16.4344	17.7524	19.4646	22.0172			2547.95	24.9152	21.3481	22.9939	15.8494
2550.88	16.6309	17.9545	19.6836	22.286			2550.88	25.2196	21.5824	23.2697	16.0335
2553.81	16.8241	18.1615	19.911	22.5626			2553.81	25.505	21.8239	23.5395	16.2154
2556.74	17.0164	18.3668	20.1495	22.8317			2556.74	25.7908	22.0915	23.8019	16.3906
2559.68	17.2085	18.5774	20.3878	23.0831			2559.68	26.0886	22.3675	24.0718	16.5764
2562.61	17.4044	18.8004	20.6197	23.3419			2562.61	26.3956	22.6255	24.3562	16.7765
2565.54	17.6088	19.0186	20.8544	23.6264			2565.54	26.7142	22.8901	24.6509	16.9822
2568.48	17.8102	19.2325	21.0952	23.924			2568.48	27.0282	23.1587	24.9412	17.1849
2571.41	18.0196	19.4589	21.3445	24.2191			2571.41	27.3517	23.4279	25.2324	17.3789
2574.34	18.2417	19.6995	21.611	24.5069			2574.34	27.6898	23.714	25.5362	17.5829
2577.27	18.4623	19.9354	21.872	24.7926			2577.27	28.0236	24.0056	25.8407	17.8034
2580.21	18.675	20.1619	22.1172	25.0793			2580.21	28.3571	24.289	26.1377	18.0217
2583.14	18.8936	20.3949	22.3748	25.3771			2583.14	28.6946	24.581	26.441	18.2297
2586.07	19.1241	20.6344	22.6393	25.6797			2586.07	29.0301	24.87	26.7559	18.4479
2589	19.3528	20.875	22.9006	25.9898			2589	29.3812	25.1587	27.0749	18.6727
2591.94	19.5825	21.1212	23.1778	26.3037			2591.94	29.7519	25.47	27.3983	18.8906
2594.87	19.8146	21.3756	23.4636	26.6225			2594.87	30.1075	25.784	27.7174	19.1133
2597.8	20.0526	21.6383	23.7489	26.9606			2597.8	30.4618	26.1122	28.0458	19.3375
2600.73	20.2937	21.9014	24.0318	27.2893			2600.73	30.8385	26.4461	28.3921	19.5692
2603.67	20.536	22.163	24.3151	27.6203			2603.67	31.2161	26.7727	28.744	19.8151
2606.6	20.7866	22.4254	24.6087	27.9744			2606.6	31.5958	27.1046	29.0971	20.0583
2609.53	21.0405	22.6968	24.9146	28.3137			2609.53	31.9857	27.4367	29.4447	20.2942
2612.46	21.296	22.9787	25.228	28.6457			2612.46	32.3832	27.7762	29.8011	20.5378
2615.4	21.5567	23.2588	25.5334	29.0024			2615.4	32.7863	28.1123	30.1665	20.7952
2618.33	21.8257	23.5449	25.8396	29.3791			2618.33	33.198	28.4433	30.5275	21.0501
2621.26	22.1	23.8325	26.1597	29.7472			2621.26	33.6105	28.7893	30.8977	21.3036
2624.19	22.376	24.1129	26.4808	30.1055			2624.19	34.0162	29.151	31.2854	21.5686
2627.13	22.6514	24.3991	26.8048	30.4792			2627.13	34.44	29.5197	31.6791	21.8344
2630.06	22.9282	24.6998	27.1416	30.8589			2630.06	34.8737	29.8919	32.0674	22.1033
2632.99	23.2083	25.0138	27.4826	31.2564			2632.99	35.2984	30.2745	32.4579	22.3773
2635.92	23.4951	25.3271	27.8231	31.6634			2635.92	35.7362	30.6528	32.862	22.6486
2638.86	23.791	25.6376	28.1632	32.0509			2638.86	36.1958	31.0236	33.271	22.9358
2641.79	24.0936	25.9565	28.5081	32.4465			2641.79	36.6627	31.4214	33.6838	23.2322
2644.72	24.4018	26.2855	28.8651	32.8601			2644.72	37.1192	31.8281	34.1038	23.5225
2647.65	24.715	26.6242	29.2287	33.2817			2647.65	37.5722	32.2268	34.5302	23.8168
2650.59	25.027	26.9609	29.5977	33.7085			2650.59	38.0467	32.6465	34.9618	24.1183
2653.52	25.3415	27.296	29.982	34.1323			2653.52	38.5366	33.0644	35.4042	24.4274
2656.45	25.666	27.6491	30.3728	34.5663			2656.45	39.0316	33.4759	35.8596	24.7392
2659.38	25.9896	28.0125	30.7523	35.0261			2659.38	39.5381	33.9081	36.3069	25.0491
2662.32	26.3135	28.3705	31.1371	35.4843			2662.32	40.0525	34.3499	36.7597	25.3652
2665.25	26.6509	28.7298	31.5386	35.9338			2665.25	40.5716	34.796	37.2326	25.6938
2668.18	26.997	29.0875	31.9471	36.4092			2668.18	41.0984	35.2474	37.7059	26.0261
2671.11	27.3446	29.4513	32.3573	36.8972			2671.11	41.6262	35.7045	38.1862	26.3562
2674.05	27.7011	29.8377	32.7657	37.3712			2674.05	42.1652	36.1737	38.6796	26.6987
2676.98	28.0665	30.2287	33.1801	37.8491			2676.98	42.7203	36.6406	39.1756	27.0486
2679.91	28.438	30.6266	33.61	38.342			2679.91	43.268	37.1024	39.6688	27.3984
2682.84	28.8077	31.0253	34.049	38.8447			2682.84	43.8156	37.5985	40.1656	27.7596
2685.78	29.1737	31.4233	34.5001	39.3516			2685.78	44.3875	38.1183	40.6921	28.1272
2688.71	29.5497	31.8347	34.9569	39.8618			2688.71	44.9751	38.6215	41.2282	28.4978
2691.64	29.9407	32.249	35.4089	40.394			2691.64	45.5703	39.1156	41.7586	28.8691
2694.57	30.3385	32.6727	35.8754	40.9549			2694.57	46.1761	39.6071	42.3071	29.2404
2697.51	30.7343	33.1019	36.3484	41.5055			2697.51	46.7748	40.1251	42.8565	29.6294
2700.44	31.137	33.5338	36.8128	42.0279			2700.44	47.3731	40.6863	43.4042	30.0352
2703.37	31.5506	33.9725	37.2874	42.5753			2703.37	48.0035	41.2395	43.9682	30.4363
2706.3	31.9696	34.4203	37.7706	43.1566			2706.3	48.6534	41.7718	44.5484	30.8327
2709.24	32.4002	34.8876	38.2607	43.7351			2709.24	49.2986	42.3269	45.1371	31.2406
2712.17	32.8387	35.3607	38.7609	44.3133			2712.17	49.9498	42.9096	45.7268	31.6647
2715.1	33.2775	35.8232	39.2598	44.9112			2715.1	50.6194	43.4956	46.3222	32.0864
2718.04	33.7212	36.2943	39.7671	45.5261			2718.04	51.2987	44.0719	46.9299	32.5049
2720.97	34.1703	36.7846	40.2892	46.1465			2720.97	51.9894	44.6544	47.5517	32.9447
2723.9	34.6328	37.2815	40.8302	46.7797			2723.9	52.6867	45.2648	48.1778	33.3839
2726.83	35.0991	37.7815	41.3803	47.4162			2726.83	53.3863	45.8849	48.8056	33.8219
2729.77	35.5557	38.2912	41.9326	48.0448			2729.77	54.1126	46.5039	49.4505	34.2852
2732.7	36.0356	38.8151	42.5083	48.6796			2732.7	54.8516	47.1311	50.112	34.7629
2735.63	36.5453	39.3415	43.0907	49.3281			2735.63	55.5865	47.7633	50.7803	35.2412
2738.56	37.0462	39.8791	43.6683	49.9797			2738.56	56.3394	48.4007	51.4574	35.7145
2741.5	37.5355	40.4269	44.2496	50.6325			2741.5	57.1062	49.0565	52.1438	36.1966
2744.43	38.0464	40.9707	44.8332	51.2995			2744.43	57.8963	49.7327	52.8373	36.6813
2747.36	38.5663	41.5288	45.4335	51.986			2747.36	58.7048	50.4213	53.5436	37.1687
2750.29	39.0803	42.107	46.0617	52.6829			2750.29	59.5003	51.1165	54.2623	37.6741
2753.23	39.6201	42.6885	46.703	53.4009			2753.23	60.3058	51.8101	54.9965	38.1826
2756.16	40.174	43.2702	47.3373	54.152			2756.16	61.1408	52.5121	55.746	38.699
2759.09	40.7225	43.8646	47.9767	54.9048			2759.09	62.0029	53.2345	56.5002	39.2378
2762.02	41.2827	44.4778	48.6306	55.6601			2762.02	62.875	53.9782	57.2642	39.7825
2764.96	41.853	45.0904	49.2933	56.4409			2764.96	63.739	54.7273	58.0337	40.3344
2767.89	42.436	45.7003	49.9615	57.2152			2767.89	64.6213	55.4784	58.8155	40.8988
2770.82	43.0328	46.33	50.636	57.9928			2770.82	65.5414	56.2632	59.6214	41.461
2773.75	43.6355	46.9787	51.3352	58.8257			2773.75	66.4709	57.0666	60.4427	42.0261
2776.69	44.2473	47.6415	52.0594	59.6711			2776.69	67.3842	57.8634	61.2692	42.6107
2779.62	44.8576	48.3072	52.7824	60.5075			2779.62	68.3253	58.6656	62.1049	43.2076
2782.55	45.4797	48.9734	53.5128	61.3706			2782.55	69.3039	59.4782	62.9729	43.806
2785.48	46.1206	49.6536	54.2617	62.2462			2785.48	70.285	60.3087	63.8525	44.4115
2788.42	46.758	50.3506	55.0091	63.1224			2788.42	71.2907	61.1739	64.7292	45.0245
2791.35	47.4069	51.0575	55.7665	64.0119			2791.35	72.3234	62.0525	65.6308	45.6501
2794.28	48.072	51.7711	56.5492	64.93			2794.28	73.3626	62.9295	66.5501	46.2829
2797.21	48.754	52.4925	57.3482	65.863			2797.21	74.3958	63.8252	67.4775	46.9263
2800.15	49.45	53.2273	58.1608	66.8112			2800.15	75.4495	64.7442	68.4116	47.5777
2803.08	50.1379	53.9829	58.9934	67.7734			2803.08	76.5421	65.6712	69.3638	48.2321
2806.01	50.8353	54.7563	59.8355	68.7278			2806.01	77.6424	66.598	70.3321	48.9092
2808.94	51.5583	55.5399	60.6773	69.7213			2808.94	78.7557	67.5558	71.2913	49.5964
2811.88	52.2942	56.3333	61.5377	70.7552			2811.88	79.8889	68.5338	72.2475	50.2918
2814.81	53.0288	57.1412	62.4126	71.779			2814.81	81.034	69.5023	73.2204	51.0004
2817.74	53.7732	57.9573	63.295	72.8158			2817.74	82.199	70.5022	74.2091	51.7121
2820.67	54.5438	58.7846	64.1974	73.8742			2820.67	83.388	71.5422	75.2118	52.4343
2823.61	55.3244	59.626	65.1141	74.9439			2823.61	84.6045	72.5917	76.2428	53.1684
2826.54	56.1104	60.4809	66.0472	76.0505			2826.54	85.8344	73.6412	77.3021	53.9211
2829.47	56.9145	61.3543	66.9968	77.1622			2829.47	87.0615	74.7046	78.3828	54.6877
2832.4	57.7325	62.2411	67.9576	78.2731			2832.4	88.3126	75.7895	79.4851	55.4613
2835.34	58.5636	63.1495	68.9442	79.4112			2835.34	89.6051	76.8924	80.6099	56.2525
2838.27	59.4082	64.0781	69.9565	80.5654			2838.27	90.9205	78.0236	81.7458	57.0499
2841.2	60.2661	65.0119	70.9794	81.7548			2841.2	92.2426	79.1594	82.9055	57.8489
2844.13	61.1349	65.9567	72.0065	82.977			2844.13	93.5811	80.3065	84.0941	58.6683
2847.07	62.0156	66.9197	73.0365	84.1991			2847.07	94.9408	81.505	85.2775	59.5093
2850	62.9168	67.9073	74.0905	85.4138			2850	96.3251	82.7134	86.4736	60.3618
2852.93	63.8321	68.9133	75.1784	86.6561			2852.93	97.7371	83.9062	87.7074	61.2237
2855.87	64.7603	69.9285	76.275	87.9464			2855.87	99.1684	85.1339	88.9641	62.1001
2858.8	65.7035	70.9636	77.3841	89.2544			2858.8	100.623	86.3985	90.2409	62.9951
2861.73	66.664	72.0124	78.5202	90.5642			2861.73	102.101	87.6696	91.5308	63.9035
2864.66	67.6431	73.0767	79.6759	91.9017			2864.66	103.601	88.9555	92.8204	64.8276
2867.6	68.6356	74.1636	80.8422	93.2638			2867.6	105.121	90.2609	94.1187	65.7606
2870.53	69.6424	75.2619	82.0109	94.6278			2870.53	106.672	91.5709	95.4562	66.7004
2873.46	70.671	76.384	83.2033	96.0119			2873.46	108.26	92.9048	96.831	67.6677
2876.39	71.7138	77.5234	84.4394	97.4211			2876.39	109.86	94.281	98.2103	68.6542
2879.33	72.7616	78.6678	85.6845	98.8646			2879.33	111.466	95.6736	99.6006	69.6513
2882.26	73.8176	79.8312	86.9268	100.352			2882.26	113.113	97.0829	101.037	70.6677
2885.19	74.8911	81.0203	88.1922	101.847			2885.19	114.8	98.5235	102.5	71.6973
2888.12	76.0045	82.2322	89.4818	103.349			2888.12	116.512	99.9927	103.955	72.7334
2891.06	77.1432	83.4568	90.7955	104.881			2891.06	118.251	101.493	105.426	73.7804
2893.99	78.2778	84.6991	92.1276	106.442			2893.99	120	103.024	106.93	74.8513
2896.92	79.4219	85.9677	93.4703	108.028			2896.92	121.769	104.571	108.459	75.941
2899.85	80.5861	87.2491	94.8379	109.637			2899.85	123.579	106.153	110.026	77.0397
2902.79	81.771	88.5435	96.2321	111.271			2902.79	125.417	107.782	111.615	78.1597
2905.72	82.9877	89.8687	97.6495	112.921			2905.72	127.27	109.394	113.198	79.2982
2908.65	84.2162	91.2111	99.0873	114.604			2908.65	129.16	111.007	114.807	80.4509
2911.58	85.4444	92.5643	100.55	116.334			2911.58	131.094	112.667	116.454	81.6268
2914.52	86.7031	93.9466	102.035	118.084			2914.52	133.062	114.347	118.132	82.8145
2917.45	87.9904	95.3558	103.533	119.83			2917.45	135.049	116.048	119.837	84.0049
2920.38	89.2868	96.7841	105.052	121.594			2920.38	137.054	117.78	121.555	85.2179
2923.31	90.5922	98.2298	106.596	123.414			2923.31	139.088	119.526	123.289	86.462
2926.25	91.9098	99.7014	108.168	125.279			2926.25	141.148	121.284	125.053	87.7214
2929.18	93.2504	101.201	109.766	127.169			2929.18	143.248	123.075	126.842	88.9826
2932.11	94.6254	102.717	111.384	129.065			2932.11	145.39	124.912	128.662	90.2537
2935.04	96.0265	104.25	113.022	130.971			2935.04	147.558	126.791	130.516	91.548
2937.98	97.43	105.809	114.681	132.918			2937.98	149.743	128.682	132.369	92.8699
2940.91	98.8458	107.394	116.373	134.912			2940.91	151.957	130.589	134.247	94.2167
2943.84	100.301	109.009	118.081	136.926			2943.84	154.198	132.521	136.171	95.5763
2946.77	101.778	110.653	119.814	138.953			2946.77	156.483	134.485	138.122	96.9505
2949.71	103.262	112.304	121.584	141.02			2949.71	158.817	136.487	140.091	98.3441
2952.64	104.76	113.975	123.374	143.133			2952.64	161.162	138.503	142.073	99.7504
2955.57	106.29	115.694	125.191	145.265			2955.57	163.515	140.555	144.083	101.177
2958.5	107.862	117.442	127.034	147.412			2958.5	165.901	142.644	146.121	102.631
2961.44	109.443	119.208	128.901	149.584			2961.44	168.339	144.738	148.179	104.1
2964.37	111.032	120.998	130.792	151.775			2964.37	170.819	146.852	150.263	105.583
2967.3	112.653	122.811	132.697	154.007			2967.3	173.328	149.005	152.37	107.101
2970.23	114.291	124.654	134.633	156.288			2970.23	175.869	151.193	154.514	108.643
2973.17	115.941	126.526	136.595	158.582			2973.17	178.433	153.403	156.68	110.191
2976.1	117.622	128.416	138.578	160.883			2976.1	181.022	155.642	158.859	111.742
2979.03	119.33	130.33	140.604	163.22			2979.03	183.645	157.916	161.073	113.325
2981.96	121.053	132.269	142.653	165.591			2981.96	186.307	160.211	163.316	114.945
2984.9	122.802	134.235	144.711	168.001			2984.9	189.005	162.526	165.594	116.563
2987.83	124.575	136.23	146.797	170.445			2987.83	191.733	164.883	167.896	118.196
2990.76	126.371	138.245	148.918	172.902			2990.76	194.486	167.259	170.203	119.874
2993.7	128.196	140.291	151.061	175.396			2993.7	197.261	169.66	172.528	121.572
2996.63	130.029	142.367	153.217	177.934			2996.63	200.079	172.1	174.885	123.279
2999.56	131.875	144.466	155.403	180.495			2999.56	202.939	174.543	177.269	124.992
3002.49	133.753	146.595	157.621	183.075			3002.49	205.792	177.012	179.677	126.726
3005.43	135.655	148.755	159.863	185.659			3005.43	208.665	179.528	182.115	128.49
3008.36	137.58	150.933	162.127	188.272			3008.36	211.596	182.079	184.558	130.274
3011.29	139.532	153.124	164.413	190.935			3011.29	214.548	184.646	187.013	132.081
3014.22	141.49	155.345	166.726	193.619			3014.22	217.528	187.236	189.504	133.909
3017.16	143.46	157.597	169.058	196.323			3017.16	220.537	189.855	192.014	135.748
3020.09	145.463	159.88	171.414	199.05			3020.09	223.562	192.479	194.536	137.602
3023.02	147.476	162.189	173.794	201.793			3023.02	226.632	195.132	197.082	139.476
3025.95	149.509	164.521	176.195	204.558			3025.95	229.742	197.824	199.648	141.362
3028.89	151.571	166.883	178.622	207.36			3028.89	232.864	200.535	202.224	143.263
3031.82	153.645	169.26	181.082	210.185			3031.82	236.002	203.265	204.825	145.185
3034.75	155.739	171.656	183.561	213.022			3034.75	239.161	206.012	207.448	147.124
3037.68	157.853	174.086	186.042	215.868			3037.68	242.356	208.766	210.083	149.072
3040.62	159.975	176.534	188.542	218.724			3040.62	245.588	211.533	212.721	151.035
3043.55	162.118	179.004	191.074	221.62			3043.55	248.82	214.33	215.365	153.014
3046.48	164.275	181.492	193.619	224.552			3046.48	252.046	217.154	218.037	155.007
3049.41	166.444	184.001	196.171	227.485			3049.41	255.306	219.993	220.728	157.015
3052.35	168.635	186.535	198.745	230.431			3052.35	258.613	222.853	223.428	159.031
3055.28	170.834	189.078	201.341	233.404			3055.28	261.934	225.743	226.143	161.057
3058.21	173.045	191.642	203.951	236.387			3058.21	265.251	228.64	228.87	163.1
3061.14	175.279	194.233	206.57	239.376			3061.14	268.596	231.529	231.6	165.149
3064.08	177.533	196.834	209.201	242.372			3064.08	271.987	234.44	234.351	167.204
3067.01	179.792	199.452	211.85	245.372			3067.01	275.407	237.382	237.156	169.271
3069.94	182.052	202.091	214.495	248.394			3069.94	278.827	240.332	240.033	171.343
3072.87	184.314	204.727	217.14	251.42			3072.87	282.239	243.27	242.968	173.42
3075.81	186.58	207.371	219.812	254.445			3075.81	285.667	246.209	245.915	175.515
3078.74	188.861	210.041	222.498	257.482			3078.74	289.125	249.165	248.812	177.615
3081.67	191.154	212.725	225.189	260.525			3081.67	292.619	252.128	251.633	179.714
3084.6	193.442	215.42	227.883	263.566			3084.6	296.13	255.087	254.413	181.819
3087.54	195.728	218.121	230.575	266.603			3087.54	299.622	258.037	257.177	183.922
3090.47	198.015	220.818	233.272	269.635			3090.47	303.098	260.987	259.927	186.018
3093.4	200.298	223.518	235.973	272.67			3093.4	306.559	263.946	262.663	188.116
3096.33	202.578	226.229	238.675	275.701			3096.33	310.012	266.903	265.384	190.218
3099.27	204.852	228.944	241.376	278.724			3099.27	313.452	269.849	268.102	192.307
3102.2	207.12	231.662	244.061	281.741			3102.2	316.864	272.79	270.811	194.376
3105.13	209.387	234.378	246.721	284.735			3105.13	320.253	275.721	273.497	196.444
3108.06	211.648	237.088	249.374	287.712			3108.06	323.624	278.639	276.17	198.512
3111	213.895	239.79	252.016	290.696			3111	326.98	281.539	278.824	200.562
3113.93	216.127	242.478	254.643	293.693			3113.93	330.316	284.418	281.446	202.593
3116.86	218.335	245.151	257.269	296.729			3116.86	333.615	287.283	284.037	204.618
3119.79	220.519	247.817	259.878	299.799			3119.79	336.884	290.12	286.608	206.624
3122.73	222.695	250.477	262.463	302.848			3122.73	340.129	292.925	289.157	208.598
3125.66	224.865	253.114	265.027	305.834			3125.66	343.319	295.712	291.66	210.557
3128.59	227.014	255.724	267.558	308.725			3128.59	346.466	298.466	294.117	212.505
3131.52	229.136	258.317	270.065	311.512			3131.52	349.583	301.179	296.552	214.427
3134.46	231.23	260.892	272.562	314.231			3134.46	352.639	303.848	298.945	216.311
3137.39	233.288	263.436	275.025	316.908			3137.39	355.643	306.471	301.291	218.164
3140.32	235.313	265.947	277.44	319.528			3140.32	358.595	309.058	303.582	219.996
3143.26	237.308	268.432	279.813	322.098			3143.26	361.487	311.601	305.813	221.794
3146.19	239.272	270.891	282.143	324.622			3146.19	364.327	314.078	308.001	223.554
3149.12	241.193	273.311	284.422	327.078			3149.12	367.099	316.485	310.134	225.278
3152.05	243.07	275.679	286.66	329.453			3152.05	369.794	318.805	312.2	226.964
3154.99	244.904	278.006	288.85	331.757			3154.99	372.424	320.954	314.195	228.605
3157.92	246.687	280.288	290.972	333.999			3157.92	374.99	322.908	316.13	230.194
3160.85	248.411	282.516	293.034	336.169			3160.85	377.476	324.773	318.004	231.74
3163.78	250.082	284.69	295.044	338.247			3163.78	379.874	326.636	319.784	233.238
3166.72	251.701	286.809	296.98	340.221			3166.72	382.137	328.512	321.482	234.678
3169.65	253.253	288.862	298.832	342.099			3169.65	384.282	330.382	323.094	236.05
3172.58	254.746	290.84	300.618	343.882			3172.58	386.38	332.189	324.61	237.367
3175.51	256.181	292.732	302.328	345.569			3175.51	388.386	333.898	326.053	238.629
3178.45	257.527	294.543	303.95	347.159			3178.45	390.256	335.537	327.396	239.803
3181.38	258.812	296.28	305.479	348.642			3181.38	391.992	337.098	328.633	240.904
3184.31	260.036	297.935	306.915	350.017			3184.31	393.61	338.516	329.767	241.94
3187.24	261.192	299.501	308.275	351.257			3187.24	395.114	339.806	330.775	242.894
3190.18	262.292	300.955	309.521	352.359			3190.18	396.472	340.997	331.683	243.76
3193.11	263.306	302.293	310.641	353.34			3193.11	397.68	342.096	332.48	244.544
3196.04	264.215	303.539	311.66	354.197			3196.04	398.731	343.055	333.143	245.25
3198.97	264.995	304.675	312.566	354.903			3198.97	399.66	343.838	333.687	245.851
3201.91	265.634	305.689	313.341	355.448			3201.91	400.45	344.462	334.096	246.337
3204.84	266.175	306.585	313.982	355.89			3204.84	401.043	344.935	334.378	246.729
3207.77	266.622	307.354	314.485	356.172			3207.77	401.413	345.371	334.511	247.031
3210.7	266.932	307.983	314.857	356.222			3210.7	401.591	345.671	334.475	247.214
3213.64	267.106	308.467	315.108	356.113			3213.64	401.663	345.69	334.282	247.272
3216.57	267.167	308.803	315.213	355.876			3216.57	401.55	345.556	333.932	247.225
3219.5	267.091	308.991	315.149	355.502			3219.5	401.22	345.289	333.427	247.05
3222.43	266.851	309.02	314.905	354.872			3222.43	400.676	344.818	332.724	246.742
3225.37	266.492	308.87	314.502	353.981			3225.37	399.883	344.161	331.845	246.326
3228.3	265.995	308.545	313.944	352.965			3228.3	398.883	343.32	330.819	245.759
3231.23	265.334	308.037	313.197	351.777			3231.23	397.674	342.239	329.634	245.025
3234.16	264.539	307.322	312.248	350.357			3234.16	396.281	340.986	328.261	244.142
3237.1	263.595	306.421	311.087	348.67			3237.1	394.608	339.598	326.661	243.096
3240.03	262.46	305.365	309.753	346.759			3240.03	392.617	337.941	324.823	241.934
3242.96	261.116	304.096	308.23	344.641			3242.96	390.434	336.013	322.762	240.642
3245.89	259.608	302.584	306.443	342.266			3245.89	388.012	333.874	320.492	239.117
3248.83	257.936	300.838	304.422	339.643			3248.83	385.282	331.515	318.012	237.397
3251.76	256.074	298.848	302.234	336.793			3251.76	382.231	328.897	315.317	235.547
3254.69	254.022	296.61	299.809	333.698			3254.69	378.853	326.009	312.346	233.5
3257.62	251.758	294.131	297.083	330.27			3257.62	375.181	322.868	309.132	231.262
3260.56	249.285	291.42	294.141	326.51			3260.56	371.236	319.429	305.712	228.838
3263.49	246.587	288.436	290.957	322.528			3263.49	366.958	315.666	302.092	226.159
3266.42	243.65	285.149	287.468	318.27			3266.42	362.422	311.672	298.169	223.258
3269.35	240.494	281.576	283.688	313.582			3269.35	357.628	307.451	293.864	220.171
3272.29	237.098	277.723	279.672	308.601			3272.29	352.353	302.887	289.286	216.9
3275.22	233.444	273.573	275.373	303.445			3275.22	346.642	297.944	284.501	213.425
3278.15	229.511	269.112	270.686	297.963			3278.15	340.607	292.637	279.492	209.652
3281.09	225.343	264.317	265.688	292.056			3281.09	334.212	287.023	274.118	205.595
3284.02	220.921	259.158	260.372	285.734			3284.02	327.396	281.137	268.345	201.314
3286.95	216.18	253.662	254.751	279.029			3286.95	320.187	274.847	262.241	196.779
3289.88	211.163	247.853	248.873	272.071			3289.88	312.621	268.126	255.831	191.984
3292.82	205.852	241.682	242.582	264.835			3292.82	304.61	261.137	249.142	186.895
3295.75	200.242	235.081	235.875	257.086			3295.75	296.12	253.767	242.058	181.459
3298.68	194.295	228.062	228.829	248.788			3298.68	287.103	245.885	234.584	175.728
3301.61	187.98	220.638	221.35	240.026			3301.61	277.621	237.61	226.8	169.767
3304.55	181.298	212.812	213.406	230.996			3304.55	267.797	228.95	218.544	163.49
3307.48	174.266	204.637	205.064	221.652			3307.48	257.536	219.899	209.854	156.861
3310.41	166.937	195.94	196.331	211.732			3310.41	246.641	210.35	200.845	149.91
3313.34	159.275	186.66	187.157	201.186			3313.34	235.157	200.107	191.401	142.603
3316.28	151.189	176.986	177.506	189.967			3316.28	223.237	189.518	181.414	134.978
3319.21	142.663	166.903	167.369	178.436			3319.21	210.704	178.769	170.891	126.959
3322.14	133.723	156.353	156.718	166.652			3322.14	197.539	167.241	160.001	118.573
3325.07	124.425	145.24	145.523	154.192			3325.07	183.896	154.929	148.678	109.948
3328.01	114.809	133.567	133.879	141.174			3328.01	169.55	142.289	136.822	100.914
3330.94	104.757	121.476	121.81	127.653			3330.94	154.487	129.215	124.531	91.4714
3333.87	94.2696	108.978	109.266	113.579			3333.87	139.008	115.621	111.762	81.7051
3336.8	83.4154	96.0244	96.32	99.0982			3336.8	123.146	101.542	98.6101	71.5345
3339.74	72.1099	82.5869	82.8809	84.1787			3339.74	106.723	86.9092	84.9788	61.0454
3342.67	60.4331	68.6995	68.9554	68.689			3342.67	89.6079	71.7933	70.7554	50.2422
3345.6	48.484	54.4047	54.6405	52.7662			3345.6	71.9174	56.3645	56.2296	39.0714
3348.53	36.1557	39.7091	39.903	36.483			3348.53	53.825	40.5433	41.403	27.6219
3351.47	23.4102	24.6555	24.8568	19.7001			3351.47	35.3803	24.1548	26.075	15.8849
3354.4	10.404	9.33418	9.43873	2.6809			3354.4	16.4571	7.46562	10.4313	3.90578
3357.33	-2.74521	-6.22255	6.34084	-14.4282			3357.33	-2.82285	-9.22119	-5.36161	-8.21187
3360.26	-16.0337	-21.8641	-22.162	-31.6794			3360.26	-22.1751	-26.1302	-21.413	-20.4212
3363.2	-29.3406	-37.3806	-37.8273	-48.8566			3363.2	-41.4662	-43.1181	-37.489	-32.587
3366.13	-42.4833	-52.7403	-53.2288	-65.7176			3366.13	-60.5479	-59.8098	-53.3239	-44.5535
3369.06	-55.4303	-67.8526	-68.4006	-82.3058			3369.06	-79.4761	-76.2843	-68.8897	-56.3205
3371.99	-68.1702	-82.6473	-83.3676	-98.8457			3371.99	-98.2728	-92.4246	-84.1989	-67.9266
3374.93	-80.5939	-97.1928	-97.9563	-115.111			3374.93	-116.681	-108.099	-99.2939	-79.2859
3377.86	-92.6953	-111.369	-112.159	-130.771			3377.86	-134.453	-123.529	-114.019	-90.235
3380.79	-104.523	-125.068	-126.045	-145.911			3380.79	-151.649	-138.605	-128.342	-100.853
3383.72	-115.935	-138.368	-139.465	-160.676			3383.72	-168.36	-153.053	-142.246	-111.238
3386.66	-126.891	-151.197	-152.373	-174.891			3386.66	-184.613	-167.012	-155.532	-121.201
3389.59	-137.487	-163.504	-164.756	-188.457			3389.59	-200.335	-180.505	-168.394	-130.804
3392.52	-147.636	-175.344	-176.584	-201.5			3392.52	-215.338	-193.404	-180.906	-140.06
3395.45	-157.273	-186.634	-187.945	-213.941			3395.45	-229.564	-205.77	-192.727	-148.809
3398.39	-166.536	-197.323	-198.761	-225.779			3398.39	-243.191	-217.475	-203.885	-157.089
3401.32	-175.417	-207.509	-208.975	-237.159			3401.32	-256.335	-228.565	-214.62	-164.997
3404.25	-183.767	-217.164	-218.704	-247.978			3404.25	-268.842	-239.207	-224.96	-172.542
3407.18	-191.695	-226.264	-227.925	-258.096			3407.18	-280.625	-249.239	-234.674	-179.657
3410.12	-199.264	-234.89	-236.628	-267.681			3410.12	-291.748	-258.761	-243.746	-186.433
3413.05	-206.334	-243.006	-244.849	-276.837			3413.05	-302.415	-267.883	-252.405	-192.911
3415.98	-212.998	-250.57	-252.559	-285.462			3415.98	-312.574	-276.431	-260.599	-198.964
3418.91	-219.332	-257.659	-259.804	-293.578			3418.91	-322.123	-284.417	-268.344	-204.602
3421.85	-225.24	-264.346	-266.596	-301.269			3421.85	-331.151	-291.908	-275.725	-209.926
3424.78	-230.773	-270.642	-273.012	-308.462			3424.78	-339.609	-298.918	-282.666	-214.956
3427.71	-235.993	-276.507	-279.043	-315.167			3427.71	-347.551	-305.566	-289.174	-219.688
3430.65	-240.829	-281.93	-284.623	-321.462			3430.65	-355	-311.888	-295.338	-224.103
3433.58	-245.303	-286.977	-289.841	-327.302			3433.58	-361.934	-317.778	-301.163	-228.148
3436.51	-249.474	-291.664	-294.718	-332.75			3436.51	-368.427	-323.199	-306.575	-231.904
3439.44	-253.32	-295.947	-299.201	-337.812			3439.44	-374.455	-328.181	-311.525	-235.425
3442.38	-256.885	-299.871	-303.302	-342.546			3442.38	-380.041	-332.795	-316.107	-238.647
3445.31	-260.173	-303.469	-307.089	-346.947			3445.31	-385.254	-337.073	-320.477	-241.599
3448.24	-263.163	-306.709	-310.566	-350.847			3448.24	-390.04	-340.971	-324.528	-244.322
3451.17	-265.89	-309.592	-313.746	-354.336			3451.17	-394.386	-344.536	-328.171	-246.774
3454.11	-268.363	-312.18	-316.594	-357.533			3454.11	-398.368	-347.795	-331.483	-248.947
3457.04	-270.569	-314.477	-319.085	-360.467			3457.04	-401.955	-350.699	-334.513	-250.908
3459.97	-272.517	-316.48	-321.313	-363.1			3459.97	-405.149	-353.252	-337.277	-252.698
3462.9	-274.243	-318.22	-323.322	-365.353			3462.9	-408.057	-355.491	-339.757	-254.276
3465.84	-275.746	-319.681	-325.092	-367.357			3465.84	-410.692	-357.465	-341.969	-255.605
3468.77	-277.043	-320.869	-326.55	-369.179			3468.77	-412.989	-359.165	-343.904	-256.734
3471.7	-278.152	-321.811	-327.764	-370.676			3471.7	-414.93	-360.599	-345.571	-257.704
3474.63	-279.056	-322.536	-328.805	-371.839			3474.63	-416.562	-361.815	-347.016	-258.48
3477.57	-279.746	-323.064	-329.579	-372.749			3477.57	-417.889	-362.779	-348.238	-259.073
3480.5	-280.237	-323.389	-330.11	-373.472			3480.5	-418.95	-363.478	-349.205	-259.521
3483.43	-280.563	-323.475	-330.442	-373.993			3483.43	-419.797	-363.942	-349.97	-259.799
3486.36	-280.735	-323.337	-330.582	-374.205			3486.36	-420.382	-364.207	-350.552	-259.914
3489.3	-280.744	-323.037	-330.538	-374.071			3489.3	-420.682	-364.273	-350.914	-259.894
3492.23	-280.593	-322.569	-330.308	-373.631			3492.23	-420.741	-364.124	-351.094	-259.726
3495.16	-280.279	-321.904	-329.911	-372.939			3495.16	-420.607	-363.798	-351.09	-259.409
3498.09	-279.811	-321.061	-329.356	-372.145			3498.09	-420.254	-363.316	-350.884	-258.963
3501.03	-279.223	-320.079	-328.638	-371.351			3501.03	-419.687	-362.647	-350.505	-258.405
3503.96	-278.518	-318.952	-327.762	-370.471			3503.96	-418.937	-361.79	-349.975	-257.745
3506.89	-277.686	-317.688	-326.731	-369.422			3506.89	-417.968	-360.879	-349.298	-256.965
3509.82	-276.732	-316.293	-325.547	-368.199			3509.82	-416.786	-359.97	-348.483	-256.062
3512.76	-275.663	-314.753	-324.262	-366.845			3512.76	-415.429	-358.954	-347.523	-255.064
3515.69	-274.485	-313.111	-322.891	-365.375			3515.69	-413.933	-357.76	-346.406	-253.98
3518.62	-273.21	-311.378	-321.376	-363.744			3518.62	-412.286	-356.323	-345.159	-252.802
3521.55	-271.844	-309.512	-319.714	-361.968			3521.55	-410.485	-354.638	-343.804	-251.519
3524.49	-270.385	-307.526	-317.961	-360.113			3524.49	-408.547	-352.796	-342.313	-250.169
3527.42	-268.827	-305.461	-316.131	-358.16			3527.42	-406.464	-350.852	-340.688	-248.754
3530.35	-267.188	-303.327	-314.192	-356.06			3530.35	-404.243	-348.793	-338.981	-247.251
3533.28	-265.49	-301.114	-312.15	-353.845			3533.28	-401.913	-346.616	-337.196	-245.678
3536.22	-263.723	-298.811	-310.035	-351.552			3536.22	-399.473	-344.343	-335.301	-244.031
3539.15	-261.884	-296.426	-307.841	-349.179			3539.15	-396.906	-341.978	-333.299	-242.323
3542.08	-259.981	-293.982	-305.583	-346.715			3542.08	-394.224	-339.524	-331.202	-240.57
3545.01	-258.023	-291.485	-303.259	-344.152			3545.01	-391.461	-337.001	-329.02	-238.751
3547.95	-256.004	-288.922	-300.86	-341.504			3547.95	-388.612	-334.394	-326.773	-236.88
3550.88	-253.931	-286.305	-298.403	-338.788			3550.88	-385.656	-331.707	-324.464	-234.973
3553.81	-251.821	-283.653	-295.888	-336.013			3553.81	-382.62	-328.961	-322.084	-233.007
3556.74	-249.663	-280.964	-293.321	-333.19			3556.74	-379.518	-326.148	-319.63	-230.99
3559.68	-247.455	-278.23	-290.71	-330.312			3559.68	-376.333	-323.275	-317.113	-228.945
3562.61	-245.219	-275.452	-288.056	-327.364			3562.61	-373.076	-320.358	-314.547	-226.879
3565.54	-242.952	-272.642	-285.358	-324.365			3565.54	-369.773	-317.403	-311.935	-224.786
3568.48	-240.648	-269.807	-282.618	-321.327			3568.48	-366.421	-314.407	-309.276	-222.662
3571.41	-238.305	-266.946	-279.852	-318.245			3571.41	-363.009	-311.362	-306.566	-220.505
3574.34	-235.933	-264.062	-277.058	-315.129			3574.34	-359.546	-308.279	-303.81	-218.324
3577.27	-233.544	-261.164	-274.24	-311.977			3577.27	-356.058	-305.169	-301.025	-216.13
3580.21	-231.132	-258.256	-271.398	-308.789			3580.21	-352.543	-302.041	-298.211	-213.914
3583.14	-228.699	-255.343	-268.528	-305.586			3583.14	-348.987	-298.891	-295.363	-211.678
3586.07	-226.258	-252.419	-265.638	-302.372			3586.07	-345.393	-295.708	-292.484	-209.433
3589	-223.805	-249.478	-262.749	-299.128			3589	-341.766	-292.498	-289.579	-207.177
3591.94	-221.346	-246.527	-259.854	-295.853			3591.94	-338.109	-289.27	-286.649	-204.911
3594.87	-218.881	-243.571	-256.94	-292.584			3594.87	-334.421	-286.04	-283.7	-202.63
3597.8	-216.41	-240.616	-254.025	-289.305			3597.8	-330.715	-282.796	-280.745	-200.33
3600.73	-213.925	-237.665	-251.128	-285.993			3600.73	-327.008	-279.534	-277.78	-198.03
3603.67	-211.426	-234.707	-248.221	-282.673			3603.67	-323.284	-276.28	-274.796	-195.736
3606.6	-208.932	-231.747	-245.289	-279.359			3606.6	-319.536	-273.04	-271.793	-193.431
3609.53	-206.447	-228.793	-242.357	-276.056			3609.53	-315.794	-269.78	-268.783	-191.132
3612.46	-203.955	-225.856	-239.433	-272.755			3612.46	-312.058	-266.512	-265.781	-188.84
3615.4	-201.461	-222.938	-236.507	-269.456			3615.4	-308.317	-263.274	-262.782	-186.537
3618.33	-198.969	-220.03	-233.59	-266.166			3618.33	-304.583	-260.035	-259.783	-184.251
3621.26	-196.48	-217.139	-230.685	-262.882			3621.26	-300.857	-256.783	-256.789	-181.974
3624.19	-194.003	-214.264	-227.786	-259.595			3624.19	-297.14	-253.542	-253.793	-179.689
3627.13	-191.528	-211.399	-224.891	-256.324			3627.13	-293.444	-250.337	-250.797	-177.414
3630.06	-189.078	-208.547	-222.012	-253.08			3630.06	-289.755	-247.164	-247.81	-175.15
3632.99	-186.659	-205.705	-219.161	-249.859			3632.99	-286.061	-243.993	-244.833	-172.9
3635.92	-184.232	-202.882	-216.324	-246.648			3635.92	-282.374	-240.803	-241.863	-170.671
3638.86	-181.802	-200.096	-213.495	-243.438			3638.86	-278.719	-237.639	-238.892	-168.45
3641.79	-179.387	-197.327	-210.683	-240.246			3641.79	-275.092	-234.498	-235.925	-166.228
3644.72	-176.997	-194.56	-207.881	-237.068			3644.72	-271.485	-231.349	-232.984	-164.025
3647.65	-174.634	-191.819	-205.09	-233.908			3647.65	-267.892	-228.238	-230.048	-161.847
3650.59	-172.27	-189.115	-202.319	-230.763			3650.59	-264.318	-225.169	-227.12	-159.677
3653.52	-169.91	-186.426	-199.569	-227.644			3653.52	-260.793	-222.12	-224.218	-157.516
3656.45	-167.586	-183.75	-196.839	-224.564			3656.45	-257.303	-219.086	-221.34	-155.373
3659.38	-165.29	-181.105	-194.13	-221.487			3659.38	-253.82	-216.084	-218.494	-153.248
3662.32	-163.004	-178.492	-191.453	-218.44			3662.32	-250.362	-213.111	-215.657	-151.148
3665.25	-160.74	-175.918	-188.805	-215.445			3665.25	-246.939	-210.149	-212.835	-149.068
3668.18	-158.498	-173.361	-186.171	-212.459			3668.18	-243.532	-207.217	-210.034	-147.003
3671.11	-156.264	-170.81	-183.56	-209.482			3671.11	-240.156	-204.314	-207.245	-144.951
3674.05	-154.046	-168.301	-180.977	-206.539			3674.05	-236.808	-201.431	-204.486	-142.919
3676.98	-151.87	-165.835	-178.413	-203.627			3676.98	-233.485	-198.576	-201.764	-140.904
3679.91	-149.726	-163.39	-175.877	-200.746			3679.91	-230.211	-195.738	-199.043	-138.913
3682.84	-147.595	-160.967	-173.369	-197.893			3682.84	-226.951	-192.905	-196.324	-136.954
3685.78	-145.479	-158.578	-170.879	-195.064			3685.78	-223.726	-190.126	-193.654	-135.014
3688.71	-143.377	-156.226	-168.412	-192.257			3688.71	-220.554	-187.41	-191.022	-133.088
3691.64	-141.306	-153.899	-165.986	-189.472			3691.64	-217.392	-184.693	-188.404	-131.18
3694.57	-139.261	-151.592	-163.6	-186.734			3694.57	-214.273	-181.976	-185.808	-129.299
3697.51	-137.233	-149.316	-161.224	-184.038			3697.51	-211.2	-179.316	-183.225	-127.446
3700.44	-135.238	-147.073	-158.874	-181.353			3700.44	-208.14	-176.703	-180.67	-125.603
3703.37	-133.256	-144.859	-156.565	-178.676			3703.37	-205.11	-174.089	-178.153	-123.78
3706.3	-131.294	-142.673	-154.281	-176.046			3706.3	-202.116	-171.524	-175.655	-121.999
3709.24	-129.368	-140.515	-152.027	-173.483			3709.24	-199.161	-169.014	-173.178	-120.248
3712.17	-127.476	-138.381	-149.795	-170.932			3712.17	-196.246	-166.493	-170.729	-118.522
3715.1	-125.614	-136.281	-147.588	-168.38			3715.1	-193.369	-164.009	-168.315	-116.824
3718.04	-123.766	-134.209	-145.411	-165.856			3718.04	-190.531	-161.592	-165.936	-115.125
3720.97	-121.935	-132.162	-143.259	-163.387			3720.97	-187.716	-159.193	-163.584	-113.444
3723.9	-120.119	-130.164	-141.139	-160.991			3723.9	-184.93	-156.804	-161.257	-111.809
3726.83	-118.328	-128.192	-139.045	-158.624			3726.83	-182.185	-154.464	-158.945	-110.18
3729.77	-116.574	-126.236	-136.977	-156.263			3729.77	-179.474	-152.168	-156.673	-108.549
3732.7	-114.849	-124.308	-134.941	-153.913			3732.7	-176.788	-149.879	-154.45	-106.957
3735.63	-113.15	-122.4	-132.937	-151.587			3735.63	-174.137	-147.622	-152.234	-105.399
3738.56	-111.479	-120.526	-130.951	-149.323			3738.56	-171.538	-145.399	-150.033	-103.857
3741.5	-109.826	-118.69	-128.996	-147.095			3741.5	-168.988	-143.206	-147.876	-102.337
3744.43	-108.184	-116.879	-127.079	-144.883			3744.43	-166.459	-141.046	-145.753	-100.829
3747.36	-106.567	-115.09	-125.174	-142.688			3747.36	-163.953	-138.908	-143.643	-99.3323
3750.29	-104.98	-113.33	-123.301	-140.541			3750.29	-161.485	-136.794	-141.554	-97.8681
3753.23	-103.407	-111.602	-121.465	-138.455			3753.23	-159.056	-134.708	-139.502	-96.4406
3756.16	-101.86	-109.902	-119.636	-136.366			3756.16	-156.694	-132.673	-137.478	-95.0265
3759.09	-100.359	-108.227	-117.842	-134.304			3759.09	-154.366	-130.684	-135.485	-93.6257
3762.02	-98.8678	-106.577	-116.092	-132.272			3762.02	-152.03	-128.711	-133.516	-92.2462
3764.96	-97.3885	-104.943	-114.347	-130.248			3764.96	-149.714	-126.747	-131.569	-90.8852
3767.89	-95.9482	-103.344	-112.63	-128.277			3767.89	-147.452	-124.795	-129.673	-89.5377
3770.82	-94.5253	-101.79	-110.963	-126.33			3770.82	-145.226	-122.837	-127.797	-88.2167
3773.75	-93.1127	-100.25	-109.307	-124.403			3773.75	-143.028	-120.886	-125.92	-86.9293
3776.69	-91.7145	-98.7159	-107.669	-122.536			3776.69	-140.868	-118.98	-124.076	-85.6609
3779.62	-90.3404	-97.2147	-106.069	-120.691			3779.62	-138.746	-117.117	-122.272	-84.413
3782.55	-89.003	-95.7466	-104.496	-118.872			3782.55	-136.661	-115.323	-120.499	-83.2055
3785.48	-87.6764	-94.2978	-102.943	-117.103			3785.48	-134.595	-113.596	-118.745	-82.0383
3788.42	-86.3621	-92.8655	-101.413	-115.341			3788.42	-132.57	-111.879	-117.006	-80.8659
3791.35	-85.0784	-91.459	-99.9087	-113.579			3791.35	-130.577	-110.178	-115.295	-79.6794
3794.28	-83.813	-90.0911	-98.4241	-111.855			3794.28	-128.592	-108.519	-113.627	-78.5208
3797.21	-82.5655	-88.7357	-96.9648	-110.171			3797.21	-126.645	-106.887	-111.989	-77.3903
3800.15	-81.3392	-87.3812	-95.5274	-108.536			3800.15	-124.745	-105.282	-110.365	-76.2505
3803.08	-80.1276	-86.0576	-94.1051	-106.934			3803.08	-122.869	-103.711	-108.765	-75.1211
3806.01	-78.9287	-84.7697	-92.7036	-105.327			3806.01	-121.011	-102.143	-107.189	-74.0268
3808.94	-77.754	-83.5037	-91.337	-103.737			3808.94	-119.192	-100.601	-105.631	-72.9439
3811.88	-76.5972	-82.2469	-90.0008	-102.179			3811.88	-117.421	-99.1078	-104.091	-71.8667
3814.81	-75.4493	-80.9964	-88.6753	-100.676			3814.81	-115.669	-97.6196	-102.58	-70.8059
3817.74	-74.3222	-79.7696	-87.3578	-99.1856			3817.74	-113.93	-96.146	-101.111	-69.7584
3820.67	-73.2154	-78.5673	-86.0609	-97.6819			3820.67	-112.227	-94.7264	-99.6481	-68.7243
3823.61	-72.1243	-77.3843	-84.7971	-96.2097			3823.61	-110.56	-93.324	-98.2002	-67.717
3826.54	-71.0486	-76.2303	-83.5446	-94.7804			3826.54	-108.913	-91.924	-96.7938	-66.7217
3829.47	-69.994	-75.1024	-82.2972	-93.3811			3829.47	-107.281	-90.5667	-95.4018	-65.7311
3832.4	-68.957	-73.9812	-81.0837	-92.0012			3832.4	-105.689	-89.2433	-94.0309	-64.7643
3835.34	-67.9362	-72.8621	-79.8964	-90.6346			3835.34	-104.135	-87.9222	-92.6787	-63.824
3838.27	-66.9459	-71.7718	-78.7229	-89.2869			3838.27	-102.594	-86.5945	-91.3354	-62.9013
3841.2	-65.9656	-70.7206	-77.5649	-87.9623			3841.2	-101.069	-85.3115	-90.0291	-61.9895
3844.13	-64.975	-69.6719	-76.4239	-86.6643			3844.13	-99.5818	-84.0707	-88.7527	-61.0805
3847.07	-64.0152	-68.6199	-75.3098	-85.4051			3847.07	-98.1166	-82.8082	-87.483	-60.1821
3850	-63.0958	-67.5913	-74.2086	-84.1454			3850	-96.6541	-81.5805	-86.2279	-59.3139
3852.93	-62.1849	-66.5875	-73.1147	-82.8816			3852.93	-95.225	-80.3877	-84.9929	-58.4582
3855.87	-61.2673	-65.6098	-72.0419	-81.6579			3855.87	-93.835	-79.1856	-83.7644	-57.6124
3858.8	-60.3592	-64.6507	-70.9839	-80.4839			3858.8	-92.4631	-78.0261	-82.5619	-56.7896
3861.73	-59.4901	-63.7067	-69.9475	-79.3354			3861.73	-91.129	-76.8978	-81.3961	-55.9792
3864.66	-58.6266	-62.7816	-68.9354	-78.1903			3864.66	-89.808	-75.7598	-80.234	-55.1776
3867.6	-57.7615	-61.864	-67.9302	-77.0756			3867.6	-88.476	-74.6298	-79.0787	-54.3803
3870.53	-56.9343	-60.9597	-66.9373	-75.9862			3870.53	-87.1821	-73.5374	-77.9498	-53.5932
3873.46	-56.1214	-60.0727	-65.9711	-74.8844			3873.46	-85.9128	-72.4822	-76.8305	-52.8274
3876.39	-55.3103	-59.199	-65.0247	-73.7767			3876.39	-84.6553	-71.4375	-75.726	-52.0782
3879.33	-54.521	-58.3466	-64.0891	-72.6879			3879.33	-83.4272	-70.3712	-74.6651	-51.3393
3882.26	-53.7402	-57.5075	-63.17	-71.6381			3882.26	-82.2164	-69.3141	-73.6261	-50.6081
3885.19	-52.965	-56.6692	-62.26	-70.6164			3885.19	-81.0122	-68.3296	-72.5823	-49.8811
3888.12	-52.2077	-55.8447	-61.3589	-69.6019			3888.12	-79.8363	-67.3562	-71.5382	-49.1708
3891.06	-51.4606	-55.0443	-60.4943	-68.5783			3891.06	-78.6994	-66.3549	-70.5213	-48.4805
3893.99	-50.7259	-54.2674	-59.6487	-67.5701			3893.99	-77.5624	-65.3825	-69.5432	-47.8042
3896.92	-50.0149	-53.5011	-58.7877	-66.6104			3896.92	-76.4357	-64.4467	-68.5548	-47.1379
3899.85	-49.3162	-52.737	-57.9453	-65.6589			3899.85	-75.3271	-63.5243	-67.565	-46.4687
3902.79	-48.6126	-51.9955	-57.1297	-64.7177			3902.79	-74.2446	-62.6124	-66.6302	-45.8009
3905.72	-47.9186	-51.2731	-56.3208	-63.796			3905.72	-73.2027	-61.7218	-65.7146	-45.1532
3908.65	-47.2498	-50.5462	-55.5254	-62.8728			3908.65	-72.1576	-60.8396	-64.791	-44.5217
3911.58	-46.5826	-49.8172	-54.7411	-61.9705			3911.58	-71.1003	-59.9693	-63.8815	-43.8922
3914.52	-45.9118	-49.1083	-53.9789	-61.097			3914.52	-70.0819	-59.1145	-62.9853	-43.2779
3917.45	-45.2582	-48.4293	-53.2325	-60.2244			3917.45	-69.0976	-58.2742	-62.1092	-42.6767
3920.38	-44.6213	-47.7587	-52.4975	-59.349			3920.38	-68.118	-57.4721	-61.2491	-42.074
3923.31	-43.998	-47.0819	-51.7794	-58.5132			3923.31	-67.1506	-56.6701	-60.4059	-41.4809
3926.25	-43.3844	-46.4105	-51.0707	-57.7177			3926.25	-66.1872	-55.8451	-59.5732	-40.906
3929.18	-42.7783	-45.7602	-50.3678	-56.9144			3929.18	-65.2505	-55.0533	-58.7516	-40.3392
3932.11	-42.1778	-45.1305	-49.6662	-56.1026			3932.11	-64.3494	-54.2995	-57.9543	-39.7827
3935.04	-41.5776	-44.5031	-48.9762	-55.3171			3935.04	-63.4513	-53.548	-57.1612	-39.2361
3937.98	-40.9926	-43.8803	-48.2924	-54.5556			3937.98	-62.5536	-52.8012	-56.372	-38.6854
3940.91	-40.4292	-43.2763	-47.6184	-53.7933			3940.91	-61.6747	-52.0689	-55.6005	-38.1393
3943.84	-39.8725	-42.6833	-46.9691	-53.0339			3943.84	-60.8157	-51.3579	-54.8507	-37.6144
3946.77	-39.3233	-42.091	-46.3404	-52.2958			3946.77	-59.9714	-50.6596	-54.1148	-37.1004
3949.71	-38.7892	-41.5068	-45.7113	-51.5969			3949.71	-59.1493	-49.9512	-53.3845	-36.5902
3952.64	-38.2546	-40.9357	-45.0745	-50.9072			3952.64	-58.346	-49.2442	-52.6489	-36.0825
3955.57	-37.7146	-40.3734	-44.4493	-50.2044			3955.57	-57.5377	-48.5686	-51.94	-35.5784
3958.5	-37.1937	-39.8178	-43.8396	-49.5076			3958.5	-56.731	-47.9202	-51.2673	-35.0949
3961.44	-36.6862	-39.2646	-43.2525	-48.8154			3961.44	-55.963	-47.2707	-50.5807	-34.6247
3964.37	-36.1698	-38.7208	-42.6772	-48.142			3964.37	-55.2156	-46.6232	-49.894	-34.1518
3967.3	-35.668	-38.1956	-42.0976	-47.4896			3967.3	-54.4576	-45.9936	-49.2336	-33.6808
3970.23	-35.1877	-37.678	-41.5252	-46.8472			3970.23	-53.7078	-45.3601	-48.5861	-33.2232
3973.17	-34.7155	-37.1558	-40.9696	-46.2137			3973.17	-52.9763	-44.7266	-47.9366	-32.7737
3976.1	-34.249	-36.6428	-40.4243	-45.5961			3976.1	-52.2705	-44.115	-47.3	-32.3147
3979.03	-33.7721	-36.1609	-39.8716	-44.9792			3979.03	-51.5931	-43.5107	-46.6766	-31.8531
3981.96	-33.2997	-35.689	-39.3233	-44.3511			3981.96	-50.9115	-42.9176	-46.0522	-31.4071
3984.9	-32.8535	-35.2058	-38.7957	-43.7413			3984.9	-50.2193	-42.3509	-45.4365	-30.9756
3987.83	-32.4243	-34.7275	-38.2749	-43.1673			3987.83	-49.5331	-41.7932	-44.8343	-30.5495
3990.76	-32.0014	-34.2609	-37.7578	-42.6172			3990.76	-48.8693	-41.2387	-44.2495	-30.122
3993.7	-31.5757	-33.8063	-37.2495	-42.0508			3993.7	-48.2144	-40.6785	-43.6696	-29.7007
3996.63	-31.1423	-33.3562	-36.7618	-41.4678			3996.63	-47.5658	-40.1088	-43.0942	-29.2935
3999.56	-30.7138	-32.8996	-36.2859	-40.9095			3999.56	-46.9474	-39.5788	-42.5286	-28.8939
4002.49	-30.3016	-32.4542	-35.8015	-40.3782			4002.49	-46.3289	-39.0724	-41.9627	-28.4989
4005.43	-29.8936	-32.0331	-35.3259	-39.8419			4005.43	-45.7093	-38.5485	-41.4079	-28.1124
4008.36	-29.4944	-31.6129	-34.8647	-39.3013			4008.36	-45.1092	-38.0294	-40.8664	-27.7404
4011.29	-29.1106	-31.1949	-34.4093	-38.7793			4011.29	-44.5217	-37.52	-40.3244	-27.3731
4014.22	-28.7327	-30.7942	-33.9533	-38.2647			4014.22	-43.9413	-37.0248	-39.8004	-27.0071
4017.16	-28.3578	-30.3907	-33.5058	-37.747			4017.16	-43.3543	-36.5379	-39.3043	-26.6563
4020.09	-27.9782	-29.9829	-33.0762	-37.2458			4020.09	-42.7787	-36.0444	-38.8028	-26.3115
4023.02	-27.5996	-29.5887	-32.6383	-36.7692			4023.02	-42.2297	-35.5704	-38.2945	-25.9631
4025.95	-27.2436	-29.2061	-32.2011	-36.2919			4025.95	-41.6927	-35.1126	-37.7979	-25.6194
4028.89	-26.8975	-28.8192	-31.7842	-35.7976			4028.89	-41.1523	-34.6538	-37.3142	-25.2916
4031.82	-26.5346	-28.4453	-31.3758	-35.3137			4031.82	-40.6035	-34.2065	-36.8425	-24.9706
4034.75	-26.1804	-28.0932	-30.9784	-34.8708			4034.75	-40.0737	-33.7645	-36.3743	-24.6411
4037.68	-25.8473	-27.7328	-30.584	-34.4361			4037.68	-39.5646	-33.3269	-35.901	-24.3164
4040.62	-25.5101	-27.3726	-30.1865	-33.9748			4040.62	-39.0635	-32.9034	-35.4305	-24.003
4043.55	-25.1711	-27.0259	-29.8008	-33.5157			4043.55	-38.5618	-32.4793	-34.9804	-23.6944
4046.48	-24.8507	-26.6752	-29.419	-33.0828			4046.48	-38.0582	-32.0444	-34.5491	-23.3997
4049.41	-24.5366	-26.3265	-29.0416	-32.6586			4049.41	-37.5686	-31.6184	-34.1171	-23.1042
4052.35	-24.2147	-25.9987	-28.6772	-32.246			4052.35	-37.0902	-31.2229	-33.6817	-22.7991
4055.28	-23.9083	-25.6765	-28.3124	-31.8435			4055.28	-36.6173	-30.8454	-33.2617	-22.5024
4058.21	-23.6018	-25.3454	-27.9452	-31.436			4058.21	-36.1488	-30.4472	-32.8449	-22.2112
4061.14	-23.2887	-25.017	-27.5862	-31.0358			4061.14	-35.6984	-30.0283	-32.4209	-21.9302
4064.08	-22.9944	-24.6986	-27.2398	-30.6468			4064.08	-35.2465	-29.6407	-32.002	-21.6575
4067.01	-22.7055	-24.3912	-26.8981	-30.2558			4067.01	-34.7946	-29.2826	-31.5905	-21.3781
4069.94	-22.4103	-24.091	-26.5678	-29.8584			4069.94	-34.3737	-28.9087	-31.2051	-21.1035
4072.87	-22.1212	-23.7934	-26.2485	-29.4822			4072.87	-33.9451	-28.5338	-30.8308	-20.8524
4075.81	-21.8439	-23.4988	-25.9183	-29.1297			4075.81	-33.4954	-28.1803	-30.4363	-20.6009
4078.74	-21.5731	-23.2045	-25.5857	-28.7619			4078.74	-33.0588	-27.8328	-30.0599	-20.3335
4081.67	-21.3102	-22.9103	-25.27	-28.3961			4081.67	-32.6443	-27.4814	-29.7059	-20.0766
4084.6	-21.0511	-22.627	-24.9646	-28.0498			4084.6	-32.2451	-27.1272	-29.3247	-19.8313
4087.54	-20.7878	-22.3519	-24.6525	-27.7065			4087.54	-31.8527	-26.7804	-28.9562	-19.587
4090.47	-20.5176	-22.0813	-24.3487	-27.361			4090.47	-31.4713	-26.45	-28.621	-19.3483
4093.4	-20.2517	-21.815	-24.0588	-27.0121			4093.4	-31.0895	-26.1246	-28.27	-19.11
4096.33	-20.0068	-21.5444	-23.7581	-26.6805			4096.33	-30.6932	-25.8029	-27.9159	-18.8704
4099.27	-19.765	-21.2819	-23.4593	-26.3463			4099.27	-30.3045	-25.4927	-27.5745	-18.6341
4102.2	-19.516	-21.0306	-23.1749	-26.0129			4102.2	-29.9288	-25.1745	-27.2411	-18.4035
4105.13	-19.2807	-20.7761	-22.8947	-25.6996			4105.13	-29.5618	-24.8573	-26.9154	-18.1821
4108.06	-19.0473	-20.5187	-22.6141	-25.3761			4108.06	-29.2036	-24.5592	-26.5914	-17.9623
4111	-18.8052	-20.2648	-22.3383	-25.0658			4111	-28.8505	-24.2618	-26.2787	-17.7397
4113.93	-18.5748	-20.0192	-22.0697	-24.7749			4113.93	-28.5018	-23.9696	-25.9632	-17.5233
4116.86	-18.3492	-19.782	-21.8089	-24.4746			4116.86	-28.1618	-23.6803	-25.6331	-17.3153
4119.79	-18.1173	-19.5521	-21.5594	-24.1773			4119.79	-27.8363	-23.3984	-25.3154	-17.1131
4122.73	-17.896	-19.3215	-21.3017	-23.886			4122.73	-27.5054	-23.1215	-25.0147	-16.9105
4125.66	-17.6971	-19.0864	-21.0342	-23.5905			4125.66	-27.1566	-22.8329	-24.7174	-16.7045
4128.59	-17.4941	-18.8542	-20.785	-23.2905			4128.59	-26.8211	-22.555	-24.4297	-16.5024
4131.52	-17.281	-18.6305	-20.5452	-23.004			4131.52	-26.514	-22.278	-24.1469	-16.3026
4134.46	-17.0769	-18.4157	-20.2944	-22.7445			4134.46	-26.2051	-22.006	-23.8563	-16.1033
4137.39	-16.8739	-18.1989	-20.0486	-22.4862			4137.39	-25.8988	-21.7575	-23.5776	-15.9133
4140.32	-16.6734	-17.9833	-19.8213	-22.2186			4140.32	-25.5945	-21.5081	-23.31	-15.7337
4143.26	-16.4806	-17.7781	-19.5949	-21.9561			4143.26	-25.2769	-21.2687	-23.0396	-15.5524
4146.19	-16.2875	-17.5755	-19.3658	-21.7002			4146.19	-24.9769	-21.0245	-22.7706	-15.367
4149.12	-16.0932	-17.3782	-19.1468	-21.4476			4149.12	-24.6977	-20.7585	-22.5126	-15.1825
4152.05	-15.8972	-17.1777	-18.9307	-21.1891			4152.05	-24.4143	-20.5123	-22.2573	-15.0038
4154.99	-15.7033	-16.9663	-18.7081	-20.9326			4154.99	-24.1271	-20.2738	-21.9867	-14.8258
4157.92	-15.5169	-16.7693	-18.4839	-20.6965			4157.92	-23.8305	-20.0306	-21.7237	-14.6454
4160.85	-15.3445	-16.5878	-18.2724	-20.4609			4160.85	-23.5323	-19.8025	-21.4842	-14.472
4163.78	-15.18	-16.3944	-18.0653	-20.2137			4163.78	-23.2655	-19.5726	-21.2456	-14.3046
4166.72	-15.0043	-16.195	-17.8627	-19.9787			4166.72	-23.0105	-19.3345	-20.9932	-14.1441
4169.65	-14.8299	-16.0185	-17.676	-19.7538			4169.65	-22.7451	-19.1085	-20.7394	-13.9891
4172.58	-14.6636	-15.8559	-17.4839	-19.5243			4172.58	-22.4886	-18.8888	-20.5032	-13.8382
4175.51	-14.491	-15.672	-17.277	-19.2951			4175.51	-22.2343	-18.6718	-20.2761	-13.6833
4178.45	-14.3185	-15.4821	-17.0757	-19.0691			4178.45	-21.9738	-18.4668	-20.0481	-13.5284
4181.38	-14.1541	-15.3128	-16.886	-18.8473			4181.38	-21.7225	-18.2512	-19.824	-13.3806
4184.31	-13.9902	-15.1432	-16.6971	-18.6349			4184.31	-21.4756	-18.0399	-19.5972	-13.2228
4187.24	-13.8311	-14.9671	-16.5102	-18.4294			4187.24	-21.227	-17.8553	-19.377	-13.0638
4190.18	-13.6847	-14.8	-16.3268	-18.2323			4190.18	-20.9877	-17.6646	-19.1623	-12.9151
4193.11	-13.5355	-14.6394	-16.1413	-18.0314			4193.11	-20.757	-17.4567	-18.9451	-12.771
4196.04	-13.3748	-14.4723	-15.958	-17.8052			4196.04	-20.5315	-17.2426	-18.7343	-12.6291
4198.97	-13.2175	-14.3032	-15.7799	-17.5849			4198.97	-20.3057	-17.0448	-18.5202	-12.4848
4201.91	-13.0764	-14.1446	-15.6123	-17.3979			4201.91	-20.0766	-16.8696	-18.305	-12.344
4204.84	-12.9366	-13.9916	-15.4482	-17.217			4204.84	-19.8499	-16.6938	-18.1027	-12.2103
4207.77	-12.7849	-13.8361	-15.2663	-17.0272			4207.77	-19.6311	-16.5114	-17.9079	-12.0716
4210.7	-12.6355	-13.683	-15.0898	-16.8382			4210.7	-19.4119	-16.3265	-17.7155	-11.928
4213.64	-12.5016	-13.5369	-14.9323	-16.6532			4213.64	-19.1917	-16.1517	-17.5236	-11.7921
4216.57	-12.3746	-13.3896	-14.7716	-16.4672			4216.57	-18.9778	-15.979	-17.3328	-11.6674
4219.5	-12.2349	-13.2393	-14.6102	-16.2827			4219.5	-18.7713	-15.8013	-17.1425	-11.5415
4222.43	-12.0902	-13.0933	-14.4584	-16.1073			4222.43	-18.5686	-15.6236	-16.9542	-11.4106
4225.37	-11.9583	-12.9513	-14.3046	-15.9331			4225.37	-18.3641	-15.4446	-16.7733	-11.2898
4228.3	-11.8301	-12.807	-14.1482	-15.7514			4228.3	-18.1697	-15.2871	-16.5999	-11.1716
4231.23	-11.7018	-12.6634	-13.996	-15.5791			4231.23	-17.9778	-15.1351	-16.425	-11.0507
4234.16	-11.5792	-12.5394	-13.8411	-15.4154			4234.16	-17.7786	-14.9687	-16.2355	-10.9355
4237.1	-11.4585	-12.4186	-13.6872	-15.2563			4237.1	-17.5813	-14.8086	-16.052	-10.8124
4240.03	-11.3351	-12.2864	-13.5402	-15.1022			4240.03	-17.3982	-14.6543	-15.8926	-10.6851
4242.96	-11.2128	-12.162	-13.3991	-14.9229			4242.96	-17.223	-14.4913	-15.7295	-10.5722
4245.89	-11.0878	-12.0397	-13.2613	-14.7464			4245.89	-17.0344	-14.3181	-15.5502	-10.4682
4248.83	-10.959	-11.9084	-13.1259	-14.6015			4248.83	-16.8459	-14.1576	-15.38	-10.3566
4251.76	-10.8404	-11.774	-12.99	-14.4577			4251.76	-16.6654	-14.0124	-15.2242	-10.2393
4254.69	-10.7246	-11.6438	-12.8507	-14.3165			4254.69	-16.4859	-13.8731	-15.0659	-10.1256
4257.62	-10.6099	-11.5213	-12.712	-14.1632			4257.62	-16.3079	-13.7309	-14.9111	-10.0148
4260.56	-10.4999	-11.4013	-12.5757	-13.991			4260.56	-16.1328	-13.5802	-14.7632	-9.90826
4263.49	-10.3889	-11.2803	-12.4443	-13.835			4263.49	-15.9698	-13.437	-14.6077	-9.80782
4266.42	-10.2869	-11.1608	-12.3154	-13.6963			4266.42	-15.8062	-13.2975	-14.4467	-9.71359
4269.35	-10.1854	-11.0447	-12.1823	-13.5578			4269.35	-15.6393	-13.1549	-14.2945	-9.6122
4272.29	-10.0774	-10.9345	-12.0528	-13.4156			4272.29	-15.4686	-13.0162	-14.1451	-9.50411
4275.22	-9.97395	-10.8241	-11.9294	-13.2697			4275.22	-15.302	-12.8886	-13.9938	-9.4034
4278.15	-9.87382	-10.7102	-11.8066	-13.1245			4278.15	-15.1539	-12.7635	-13.8521	-9.30565
4281.09	-9.76983	-10.5956	-11.6917	-12.9794			4281.09	-14.9955	-12.6251	-13.7122	-9.21719
4284.02	-9.66138	-10.4892	-11.5863	-12.8351			4284.02	-14.8243	-12.4785	-13.5651	-9.12816
4286.95	-9.56184	-10.3908	-11.4686	-12.7098			4286.95	-14.67	-12.3426	-13.423	-9.02557
4289.88	-9.47055	-10.2904	-11.3381	-12.5875			4289.88	-14.5326	-12.2182	-13.2933	-8.9304
4292.82	-9.3663	-10.1852	-11.222	-12.455			4292.82	-14.3985	-12.0917	-13.1669	-8.83917
4295.75	-9.25788	-10.0732	-11.1135	-12.3211			4295.75	-14.2482	-11.9649	-13.03	-8.74424
4298.68	-9.16352	-9.96851	-10.998	-12.1856			4298.68	-14.0933	-11.8449	-12.89	-8.65443
4301.61	-9.0766	-9.87473	-10.884	-12.0568			4301.61	-13.9561	-11.7288	-12.7561	-8.5675
4304.55	-8.98482	-9.77912	-10.7724	-11.9389			4304.55	-13.8135	-11.6056	-12.6278	-8.47924
4307.48	-8.88709	-9.67668	-10.6658	-11.8226			4307.48	-13.6732	-11.4808	-12.5047	-8.38985
4310.41	-8.79531	-9.57774	-10.5612	-11.6983			4310.41	-13.5414	-11.3667	-12.3855	-8.30547
4313.34	-8.7094	-9.47961	-10.4571	-11.5802			4313.34	-13.4013	-11.2564	-12.2594	-8.22899
4316.28	-8.62452	-9.37622	-10.3553	-11.4632			4316.28	-13.2668	-11.1418	-12.1245	-8.14916
4319.21	-8.54086	-9.28754	-10.2512	-11.3455			4319.21	-13.1315	-11.0262	-12.0012	-8.06395
4322.14	-8.46235	-9.20265	-10.1473	-11.237			4322.14	-12.987	-10.9221	-11.8845	-7.98369
4325.07	-8.38243	-9.10755	-10.0372	-11.1228			4325.07	-12.8624	-10.8226	-11.7681	-7.89995
4328.01	-8.29425	-9.01524	-9.93352	-11.01			4328.01	-12.7481	-10.7129	-11.653	-7.81627
4330.94	-8.21145	-8.9307	-9.84674	-10.9085			4330.94	-12.623	-10.6051	-11.5324	-7.74316
4333.87	-8.13291	-8.84793	-9.75697	-10.8055			4333.87	-12.5039	-10.5053	-11.4199	-7.66332
4336.8	-8.05639	-8.76169	-9.66088	-10.7046			4336.8	-12.385	-10.402	-11.3149	-7.58566
4339.74	-7.97708	-8.67767	-9.55923	-10.6018			4339.74	-12.2537	-10.2938	-11.1991	-7.51921
4342.67	-7.89203	-8.59445	-9.45704	-10.4842			4342.67	-12.1244	-10.1853	-11.0834	-7.44711
4345.6	-7.81502	-8.51185	-9.36625	-10.3706			4345.6	-12.0115	-10.0949	-10.9765	-7.37012
4348.53	-7.73676	-8.43269	-9.27727	-10.2768			4348.53	-11.8967	-10.0124	-10.8696	-7.29674
4351.47	-7.65793	-8.34905	-9.19304	-10.1892			4351.47	-11.7763	-9.9048	-10.7656	-7.22843
4354.4	-7.59008	-8.2665	-9.11439	-10.0953			4354.4	-11.6643	-9.79118	-10.6712	-7.15907
4357.33	-7.51751	-8.18905	-9.02217	-9.99058			4357.33	-11.5482	-9.70197	-10.5711	-7.09202
4360.26	-7.43798	-8.10551	-8.92977	-9.88023			4360.26	-11.43	-9.62198	-10.4592	-7.02718
4363.2	-7.35889	-8.01754	-8.84708	-9.7766			4363.2	-11.3306	-9.52263	-10.3542	-6.96101
4366.13	-7.28678	-7.9345	-8.76529	-9.6735			4366.13	-11.2332	-9.43048	-10.2575	-6.89637
4369.06	-7.22515	-7.86549	-8.68147	-9.58928			4369.06	-11.1192	-9.3449	-10.1717	-6.83188
4371.99	-7.15662	-7.80203	-8.59232	-9.51204			4371.99	-11.0146	-9.2378	-10.0823	-6.7628
4374.93	-7.08655	-7.72957	-8.50702	-9.42285			4374.93	-10.9189	-9.14427	-9.97958	-6.68935
4377.86	-7.02392	-7.65132	-8.42967	-9.33972			4377.86	-10.8097	-9.07036	-9.8796	-6.62578
4380.79	-6.95666	-7.5763	-8.35065	-9.2464			4380.79	-10.6927	-8.98298	-9.78208	-6.56941
4383.72	-6.88569	-7.50764	-8.27389	-9.14559			4383.72	-10.5872	-8.89277	-9.68704	-6.50447
4386.66	-6.81763	-7.44184	-8.19804	-9.05358			4386.66	-10.4994	-8.82376	-9.59071	-6.43924
4389.59	-6.75998	-7.37868	-8.12067	-8.96894			4389.59	-10.4129	-8.74909	-9.50243	-6.38123
4392.52	-6.69731	-7.3126	-8.0431	-8.88732			4392.52	-10.3161	-8.65228	-9.42073	-6.32558
4395.45	-6.62458	-7.24301	-7.9636	-8.81019			4395.45	-10.2095	-8.55613	-9.33142	-6.26945
4398.39	-6.56141	-7.17455	-7.89575	-8.7351			4398.39	-10.1076	-8.47517	-9.25056	-6.2122
4401.32	-6.50236	-7.10613	-7.82554	-8.65354			4401.32	-10.0181	-8.414	-9.16449	-6.15447
4404.25	-6.44403	-7.04092	-7.74443	-8.56524			4404.25	-9.92578	-8.34952	-9.06772	-6.09221
4407.18	-6.38524	-6.97406	-7.67739	-8.48684			4407.18	-9.83902	-8.25737	-8.98245	-6.03382
4410.12	-6.33161	-6.90582	-7.61702	-8.41517			4410.12	-9.75475	-8.16649	-8.90405	-5.97979
4413.05	-6.27846	-6.84839	-7.54233	-8.33248			4413.05	-9.66182	-8.10299	-8.82996	-5.91861
4415.98	-6.20799	-6.79234	-7.46743	-8.25485			4415.98	-9.57885	-8.04523	-8.75152	-5.86398
4418.91	-6.14781	-6.72975	-7.40095	-8.18635			4418.91	-9.48949	-7.96511	-8.66977	-5.81478
4421.85	-6.10535	-6.6643	-7.33479	-8.10784			4421.85	-9.38588	-7.87009	-8.59112	-5.75815
4424.78	-6.04933	-6.59553	-7.27243	-8.01997			4424.78	-9.29428	-7.78872	-8.51139	-5.7056
4427.71	-5.98577	-6.53359	-7.20772	-7.94283			4427.71	-9.21046	-7.72119	-8.43724	-5.65572
4430.65	-5.93156	-6.48233	-7.14349	-7.87009			4430.65	-9.12634	-7.66889	-8.36377	-5.59878
4433.58	-5.88053	-6.426	-7.08419	-7.79672			4433.58	-9.04207	-7.60859	-8.28756	-5.54421
4436.51	-5.8255	-6.3643	-7.018	-7.73341			4436.51	-8.95695	-7.52109	-8.21519	-5.50108
4439.44	-5.76973	-6.30883	-6.94506	-7.66799			4439.44	-8.88475	-7.44834	-8.14242	-5.45898
4442.38	-5.72145	-6.25213	-6.87951	-7.5983			4442.38	-8.82143	-7.39587	-8.06428	-5.40778
4445.31	-5.6762	-6.19963	-6.82287	-7.5221			4445.31	-8.74386	-7.32915	-7.98799	-5.34959
4448.24	-5.62136	-6.1501	-6.76472	-7.44842			4448.24	-8.65611	-7.25408	-7.91574	-5.29158
4451.17	-5.56545	-6.09153	-6.7035	-7.38441			4451.17	-8.58433	-7.19069	-7.84807	-5.24032
4454.11	-5.51983	-6.04078	-6.63578	-7.32009			4454.11	-8.52514	-7.12946	-7.78675	-5.19669
4457.04	-5.4734	-5.992	-6.57267	-7.26469			4457.04	-8.44742	-7.06834	-7.72031	-5.16324
4459.97	-5.42413	-5.92832	-6.52011	-7.20534			4459.97	-8.35005	-7.00344	-7.64534	-5.1276
4462.9	-5.37836	-5.87216	-6.46079	-7.13823			4462.9	-8.27124	-6.93863	-7.56652	-5.07637
4465.84	-5.33002	-5.8289	-6.40499	-7.07605			4465.84	-8.22146	-6.88661	-7.49296	-5.02346
4468.77	-5.28229	-5.77569	-6.35734	-7.01715			4468.77	-8.15527	-6.83093	-7.4288	-4.98001
4471.7	-5.23815	-5.72131	-6.30183	-6.95742			4471.7	-8.06894	-6.76893	-7.36749	-4.93448
4474.63	-5.19585	-5.67444	-6.24398	-6.89939			4474.63	-8.00402	-6.7044	-7.30964	-4.8893
4477.57	-5.15259	-5.62905	-6.18962	-6.83718			4477.57	-7.95295	-6.63458	-7.25147	-4.84997
4480.5	-5.10519	-5.58602	-6.13944	-6.7659			4480.5	-7.88105	-6.57257	-7.18731	-4.80351
4483.43	-5.061	-5.53596	-6.08679	-6.70315			4483.43	-7.79662	-6.5251	-7.11995	-4.75286
4486.36	-5.02078	-5.48562	-6.02668	-6.64933			4486.36	-7.71984	-6.47059	-7.05854	-4.70751
4489.3	-4.97673	-5.44095	-5.96898	-6.59194			4489.3	-7.6381	-6.40229	-7.0045	-4.66503
4492.23	-4.93317	-5.38858	-5.91683	-6.53544			4492.23	-7.56489	-6.34201	-6.9467	-4.62123
4495.16	-4.89206	-5.33863	-5.86599	-6.48641			4495.16	-7.52053	-6.27947	-6.8895	-4.58019
4498.09	-4.84493	-5.30625	-5.81399	-6.44576			4498.09	-7.46943	-6.21474	-6.83006	-4.54457
4501.03	-4.79951	-5.27399	-5.76206	-6.39665			4501.03	-7.39652	-6.1699	-6.76237	-4.5106
4503.96	-4.75477	-5.22238	-5.71514	-6.3245			4503.96	-7.33724	-6.13662	-6.70128	-4.47496
4506.89	-4.7126	-5.16343	-5.67511	-6.26836			4506.89	-7.28931	-6.08978	-6.64426	-4.4366
4509.82	-4.68447	-5.11494	-5.63284	-6.21633			4509.82	-7.23023	-6.02849	-6.58314	-4.39684
4512.76	-4.65165	-5.08258	-5.58593	-6.15312			4512.76	-7.16166	-5.97618	-6.52638	-4.35783
4515.69	-4.60739	-5.05459	-5.53615	-6.11286			4515.69	-7.08794	-5.92652	-6.47888	-4.32192
4518.62	-4.56702	-5.01084	-5.48689	-6.0648			4518.62	-7.02484	-5.86989	-6.42669	-4.28372
4521.55	-4.52969	-4.96007	-5.44664	-5.99595			4521.55	-6.97407	-5.82	-6.37358	-4.24642
4524.49	-4.48881	-4.91551	-5.4027	-5.93711			4524.49	-6.91922	-5.77777	-6.3308	-4.21766
4527.42	-4.45053	-4.87121	-5.34635	-5.89721			4527.42	-6.85878	-5.72746	-6.28044	-4.18429
4530.35	-4.41815	-4.82808	-5.29927	-5.86181			4530.35	-6.80612	-5.67564	-6.22343	-4.14049
4533.28	-4.38141	-4.79216	-5.26061	-5.80488			4533.28	-6.75731	-5.63	-6.17233	-4.10195
4536.22	-4.3399	-4.75634	-5.21698	-5.74158			4536.22	-6.70082	-5.57908	-6.12204	-4.07384
4539.15	-4.30264	-4.71814	-5.17841	-5.70038			4539.15	-6.64001	-5.53358	-6.06609	-4.0385
4542.08	-4.27098	-4.68421	-5.13888	-5.66115			4542.08	-6.57868	-5.49477	-6.0109	-3.99503
4545.01	-4.24202	-4.652	-5.08781	-5.61243			4545.01	-6.52811	-5.44827	-5.96273	-3.96044
4547.95	-4.2077	-4.61151	-5.04417	-5.5624			4547.95	-6.47142	-5.39648	-5.91052	-3.92887
4550.88	-4.16754	-4.56961	-5.01249	-5.52237			4550.88	-6.40973	-5.35326	-5.86056	-3.89237
4553.81	-4.13053	-4.53577	-4.96991	-5.49094			4553.81	-6.37061	-5.31083	-5.82094	-3.85881
4556.74	-4.09314	-4.50008	-4.92228	-5.43794			4556.74	-6.32482	-5.25608	-5.77733	-3.83332
4559.68	-4.05544	-4.46814	-4.8814	-5.38169			4559.68	-6.26873	-5.21769	-5.72975	-3.80834
4562.61	-4.02841	-4.43329	-4.84615	-5.34827			4562.61	-6.21802	-5.18116	-5.67973	-3.77406
4565.54	-4.00016	-4.38451	-4.81535	-5.3029			4565.54	-6.1589	-5.12948	-5.63145	-3.73879
4568.48	-3.96309	-4.33983	-4.77737	-5.2418			4568.48	-6.10584	-5.10179	-5.58706	-3.70878
4571.41	-3.92935	-4.30757	-4.73411	-5.2072			4571.41	-6.06332	-5.08127	-5.5354	-3.67482
4574.34	-3.89672	-4.27715	-4.6991	-5.18827			4574.34	-6.02045	-5.03721	-5.49364	-3.64353
4577.27	-3.86618	-4.24279	-4.66722	-5.14535			4577.27	-5.97503	-4.9809	-5.45997	-3.62425
4580.21	-3.83848	-4.2075	-4.62703	-5.08838			4580.21	-5.92908	-4.93536	-5.41511	-3.60167
4583.14	-3.81157	-4.17172	-4.57991	-5.05751			4583.14	-5.8848	-4.90758	-5.36579	-3.56472
4586.07	-3.78326	-4.13788	-4.53346	-5.04225			4586.07	-5.83743	-4.87532	-5.32012	-3.52818
4589	-3.74691	-4.10742	-4.49773	-4.99199			4589	-5.79677	-4.82922	-5.28097	-3.50161
4591.94	-3.71127	-4.07786	-4.46933	-4.9358			4591.94	-5.76039	-4.78759	-5.24178	-3.47477
4594.87	-3.68053	-4.04689	-4.44067	-4.91614			4594.87	-5.70876	-4.75413	-5.20496	-3.44583
4597.8	-3.64991	-4.01463	-4.40919	-4.88977			4597.8	-5.64269	-4.71682	-5.16465	-3.42277
4600.73	-3.62019	-3.98611	-4.37004	-4.8319			4600.73	-5.5896	-4.6773	-5.11728	-3.3976
4603.67	-3.59271	-3.96344	-4.32971	-4.77308			4603.67	-5.56561	-4.63453	-5.07613	-3.36814
4606.6	-3.56747	-3.93481	-4.29266	-4.73746			4606.6	-5.52988	-4.59598	-5.03472	-3.34276
4609.53	-3.54498	-3.8973	-4.26019	-4.70836			4609.53	-5.47079	-4.56817	-4.98702	-3.31477
4612.46	-3.52381	-3.86672	-4.23275	-4.66972			4612.46	-5.42703	-4.53584	-4.94611	-3.2848
4615.4	-3.4958	-3.84694	-4.20472	-4.63788			4615.4	-5.39926	-4.50457	-4.91419	-3.25272
4618.33	-3.45924	-3.81862	-4.17243	-4.60866			4618.33	-5.36463	-4.47672	-4.87826	-3.21674
4621.26	-3.42804	-3.78278	-4.13622	-4.57376			4621.26	-5.3158	-4.42608	-4.83908	-3.19029
4624.19	-3.40493	-3.75491	-4.10497	-4.53766			4624.19	-5.26921	-4.38175	-4.80571	-3.16813
4627.13	-3.37498	-3.72303	-4.07497	-4.49625			4627.13	-5.23318	-4.36659	-4.77289	-3.13797
4630.06	-3.34438	-3.68754	-4.0413	-4.45953			4630.06	-5.19758	-4.32862	-4.73684	-3.11253
4632.99	-3.32381	-3.658	-4.00765	-4.43126			4632.99	-5.15961	-4.27197	-4.70321	-3.09323
4635.92	-3.30474	-3.6326	-3.97486	-4.39837			4635.92	-5.11506	-4.2359	-4.66963	-3.07118
4638.86	-3.27618	-3.61134	-3.94932	-4.36336			4638.86	-5.05873	-4.2098	-4.63008	-3.0468
4641.79	-3.24442	-3.58314	-3.91953	-4.32562			4641.79	-5.01852	-4.17821	-4.58342	-3.02362
4644.72	-3.22129	-3.54931	-3.88472	-4.28797			4644.72	-4.99409	-4.14059	-4.54175	-3.00258
4647.65	-3.19891	-3.52007	-3.86163	-4.2591			4647.65	-4.95674	-4.11172	-4.50702	-2.97557
4650.59	-3.17617	-3.49236	-3.84472	-4.23156			4650.59	-4.9242	-4.0912	-4.4778	-2.95167
4653.52	-3.1523	-3.46571	-3.82119	-4.19955			4653.52	-4.90328	-4.06663	-4.45028	-2.93473
4656.45	-3.1275	-3.44045	-3.78532	-4.16592			4656.45	-4.86806	-4.03784	-4.41386	-2.91099
4659.38	-3.10705	-3.41797	-3.74906	-4.1334			4659.38	-4.82011	-4.00546	-4.38129	-2.88435
4662.32	-3.07633	-3.39836	-3.72292	-4.10368			4662.32	-4.7765	-3.97148	-4.35178	-2.86206
4665.25	-3.04485	-3.3811	-3.69821	-4.06989			4665.25	-4.73282	-3.94412	-4.31847	-2.84332
4668.18	-3.02565	-3.3578	-3.67171	-4.03178			4668.18	-4.69318	-3.92461	-4.29146	-2.82662
4671.11	-3.00252	-3.31977	-3.64684	-3.99919			4671.11	-4.6599	-3.89092	-4.26532	-2.80362
4674.05	-2.98576	-3.28716	-3.61661	-3.97548			4674.05	-4.6251	-3.84881	-4.23033	-2.77452
4676.98	-2.96967	-3.27135	-3.58203	-3.96074			4676.98	-4.59604	-3.80883	-4.19578	-2.75012
4679.91	-2.93787	-3.25426	-3.5515	-3.94044			4679.91	-4.57016	-3.77289	-4.16578	-2.73088
4682.84	-2.91243	-3.23386	-3.52661	-3.90626			4682.84	-4.53796	-3.75594	-4.13469	-2.71253
4685.78	-2.89877	-3.21562	-3.49955	-3.86231			4685.78	-4.50325	-3.74569	-4.108	-2.69691
4688.71	-2.88345	-3.18482	-3.46888	-3.82867			4688.71	-4.46288	-3.7228	-4.08561	-2.68268
4691.64	-2.85938	-3.14209	-3.44112	-3.81899			4691.64	-4.43003	-3.69364	-4.05374	-2.6606
4694.57	-2.83168	-3.10973	-3.41813	-3.79808			4694.57	-4.40184	-3.66495	-4.01512	-2.6325
4697.51	-2.80743	-3.09611	-3.40278	-3.76057			4697.51	-4.36407	-3.63029	-3.98269	-2.61092
4700.44	-2.78258	-3.08662	-3.38475	-3.73196			4700.44	-4.34221	-3.60396	-3.94952	-2.59051
4703.37	-2.76146	-3.06577	-3.36014	-3.7027			4703.37	-4.32966	-3.58788	-3.91308	-2.56476
4706.3	-2.74954	-3.04273	-3.33277	-3.67122			4706.3	-4.30191	-3.55645	-3.88243	-2.54614
4709.24	-2.73382	-3.0251	-3.30529	-3.6421			4709.24	-4.26412	-3.52518	-3.85995	-2.53166
4712.17	-2.70696	-3.00168	-3.27798	-3.60424			4712.17	-4.22892	-3.50512	-3.83884	-2.5142
4715.1	-2.6826	-2.97474	-3.24879	-3.56902			4715.1	-4.20252	-3.47583	-3.81111	-2.50174
4718.04	-2.66483	-2.9534	-3.22295	-3.55252			4718.04	-4.18142	-3.4484	-3.78236	-2.48427
4720.97	-2.64507	-2.93039	-3.20141	-3.54105			4720.97	-4.14912	-3.4254	-3.75335	-2.46139
4723.9	-2.62295	-2.9057	-3.1832	-3.52009			4723.9	-4.10855	-3.4037	-3.72729	-2.44786
4726.83	-2.60142	-2.88784	-3.16452	-3.49781			4726.83	-4.07846	-3.3792	-3.70942	-2.4322
4729.77	-2.58628	-2.87048	-3.13698	-3.48515			4729.77	-4.04512	-3.34087	-3.68931	-2.40712
4732.7	-2.57163	-2.84868	-3.10487	-3.45333			4732.7	-4.01013	-3.31586	-3.66332	-2.38043
4735.63	-2.55103	-2.82982	-3.08611	-3.40715			4735.63	-3.97908	-3.29908	-3.63413	-2.35847
4738.56	-2.52866	-2.81735	-3.07199	-3.39472			4738.56	-3.94814	-3.27151	-3.60401	-2.35052
4741.5	-2.51054	-2.801	-3.05012	-3.37819			4741.5	-3.92591	-3.24981	-3.57669	-2.34174
4744.43	-2.50352	-2.77054	-3.03016	-3.33797			4744.43	-3.9027	-3.22952	-3.5521	-2.31728
4747.36	-2.48902	-2.73807	-3.01155	-3.30888			4747.36	-3.87294	-3.20375	-3.52559	-2.29545
4750.29	-2.46196	-2.72169	-2.99075	-3.28716			4750.29	-3.84134	-3.18257	-3.49791	-2.27866
4753.23	-2.43763	-2.7145	-2.96912	-3.27285			4753.23	-3.81262	-3.16286	-3.46902	-2.26344
4756.16	-2.42445	-2.69987	-2.94407	-3.26099			4756.16	-3.78396	-3.13548	-3.44441	-2.25089
4759.09	-2.41779	-2.67343	-2.92181	-3.2377			4759.09	-3.75976	-3.11142	-3.4304	-2.2326
4762.02	-2.40095	-2.65023	-2.90834	-3.20402			4762.02	-3.74157	-3.09736	-3.40632	-2.21077
4764.96	-2.38664	-2.63491	-2.88966	-3.17782			4764.96	-3.71499	-3.08349	-3.36804	-2.19646
4767.89	-2.373	-2.6142	-2.86641	-3.16401			4767.89	-3.68389	-3.06524	-3.33765	-2.18349
4770.82	-2.34603	-2.5983	-2.84871	-3.14358			4770.82	-3.65271	-3.03847	-3.3181	-2.16085
4773.75	-2.3251	-2.58619	-2.83094	-3.1208			4773.75	-3.62818	-3.01162	-3.29994	-2.14737
4776.69	-2.31213	-2.56975	-2.81007	-3.10146			4776.69	-3.61206	-2.99107	-3.281	-2.14127
4779.62	-2.29212	-2.54821	-2.78813	-3.08142			4779.62	-3.58023	-2.96327	-3.25752	-2.12421
4782.55	-2.26674	-2.52334	-2.76858	-3.05176			4782.55	-3.55116	-2.93671	-3.22558	-2.11212
4785.48	-2.24703	-2.50839	-2.74582	-3.02197			4785.48	-3.54011	-2.92408	-3.20025	-2.10172
4788.42	-2.23302	-2.49254	-2.72254	-3.01153			4788.42	-3.50667	-2.91837	-3.19089	-2.07988
4791.35	-2.21495	-2.46598	-2.7056	-2.99214			4791.35	-3.46777	-2.90589	-3.17779	-2.06109
4794.28	-2.20053	-2.44608	-2.6867	-2.95796			4794.28	-3.46178	-2.88446	-3.15235	-2.0449
4797.21	-2.19341	-2.4328	-2.66982	-2.92995			4797.21	-3.46134	-2.85992	-3.12565	-2.03079
4800.15	-2.17663	-2.41355	-2.6549	-2.90924			4800.15	-3.4359	-2.83248	-3.10134	-2.0204
4803.08	-2.15382	-2.3997	-2.63777	-2.89957			4803.08	-3.40336	-2.81187	-3.07943	-2.00549
4806.01	-2.14418	-2.38676	-2.61827	-2.891			4806.01	-3.37844	-2.79426	-3.05868	-1.99132
4808.94	-2.13325	-2.37023	-2.59698	-2.8754			4808.94	-3.35067	-2.77336	-3.03727	-1.97692
4811.88	-2.10871	-2.3538	-2.57726	-2.85735			4811.88	-3.32869	-2.74367	-3.01615	-1.96047
4814.81	-2.08975	-2.33117	-2.55878	-2.83338			4814.81	-3.30893	-2.71387	-2.9907	-1.94937
4817.74	-2.076	-2.31847	-2.54838	-2.80607			4817.74	-3.28131	-2.70914	-2.97168	-1.94152
4820.67	-2.0656	-2.30994	-2.53562	-2.78672			4820.67	-3.25658	-2.70384	-2.96829	-1.92897
4823.61	-2.05966	-2.28477	-2.51172	-2.77348			4823.61	-3.23998	-2.68039	-2.95477	-1.90958
4826.54	-2.04203	-2.25987	-2.48708	-2.75143			4826.54	-3.22637	-2.66245	-2.92451	-1.89557
4829.47	-2.01527	-2.2537	-2.46899	-2.72439			4829.47	-3.20169	-2.63996	-2.89613	-1.88755
4832.4	-1.99951	-2.24739	-2.45938	-2.70586			4832.4	-3.17268	-2.61387	-2.87616	-1.87722
4835.34	-1.99359	-2.22676	-2.4449	-2.69633			4835.34	-3.15528	-2.60211	-2.8602	-1.86042
4838.27	-1.98215	-2.20762	-2.42445	-2.68552			4838.27	-3.1354	-2.58692	-2.84416	-1.83795
4841.2	-1.97052	-2.19976	-2.40582	-2.66338			4841.2	-3.1067	-2.56635	-2.82516	-1.82303
4844.13	-1.95797	-2.19551	-2.38336	-2.63652			4844.13	-3.0868	-2.5576	-2.79863	-1.81669
4847.07	-1.94149	-2.17681	-2.36563	-2.61316			4847.07	-3.07393	-2.54609	-2.77637	-1.80682
4850	-1.93387	-2.1547	-2.36253	-2.59798			4850	-3.06345	-2.52613	-2.76929	-1.79417

## Sheet: Fig. 3c
Wavenumber (cm-1)	Absorbance (arb. units)
3598.95	1.49161	1.6268	1.47372	1.46491	1.46265	1.44683	1.44373	1.44191	1.43835	1.43475	1.43236	1.4262	1.41461	1.40805	1.40263
3597.02	1.50225	1.637	1.47708	1.46683	1.46447	1.4483	1.44516	1.44275	1.43991	1.43597	1.43323	1.42706	1.41562	1.40882	1.40335
3595.09	1.5125	1.64674	1.4801	1.46856	1.46569	1.45	1.44622	1.44307	1.44072	1.43708	1.43367	1.4277	1.41597	1.40926	1.40377
3593.16	1.52273	1.65642	1.48297	1.46986	1.46632	1.45114	1.4465	1.44288	1.44044	1.43702	1.43317	1.42709	1.41455	1.40793	1.40211
3591.23	1.53226	1.66517	1.48563	1.47106	1.46698	1.45213	1.44762	1.44336	1.44101	1.43745	1.43354	1.42731	1.41448	1.40781	1.40168
3589.31	1.54151	1.67369	1.48838	1.47281	1.46843	1.45407	1.4505	1.44577	1.4436	1.44013	1.43665	1.43055	1.41823	1.41158	1.40542
3587.38	1.55302	1.68529	1.49209	1.4755	1.47103	1.45599	1.45281	1.44817	1.44564	1.44201	1.43919	1.43277	1.4205	1.41361	1.40733
3585.45	1.56647	1.6988	1.49618	1.47802	1.47365	1.45604	1.45217	1.4474	1.44426	1.43963	1.43684	1.42919	1.41598	1.40837	1.40164
3583.52	1.57865	1.70971	1.4995	1.47963	1.47509	1.45512	1.45041	1.44511	1.44184	1.43622	1.43259	1.42386	1.40974	1.40164	1.39424
3581.59	1.58873	1.71882	1.50218	1.48094	1.4758	1.45475	1.44936	1.44415	1.44092	1.4347	1.43004	1.42097	1.40623	1.39794	1.39009
3579.66	1.59797	1.72842	1.50457	1.48224	1.47653	1.45484	1.4488	1.44434	1.44048	1.43395	1.42888	1.41936	1.40391	1.39535	1.38759
3577.73	1.60854	1.73901	1.50751	1.48375	1.47786	1.45546	1.44912	1.44469	1.44002	1.43337	1.42843	1.41785	1.40178	1.39281	1.38524
3575.8	1.62041	1.74978	1.51072	1.48483	1.4793	1.45609	1.44985	1.4443	1.43973	1.433	1.42803	1.41649	1.40006	1.39062	1.38281
3573.88	1.63195	1.76017	1.51312	1.48515	1.48002	1.45587	1.44986	1.44316	1.43908	1.43239	1.4271	1.41521	1.39831	1.38848	1.38059
3571.95	1.64339	1.77147	1.51563	1.48643	1.48119	1.45658	1.45053	1.44363	1.4395	1.43301	1.42763	1.41599	1.39828	1.38861	1.38104
3570.02	1.65603	1.78394	1.51949	1.4896	1.48417	1.46018	1.45364	1.44757	1.44302	1.43662	1.43199	1.42116	1.40307	1.39401	1.38662
3568.09	1.66945	1.79547	1.52349	1.49258	1.48707	1.46407	1.45696	1.45184	1.44684	1.44024	1.43677	1.42679	1.40932	1.40031	1.39268
3566.16	1.68287	1.80644	1.52617	1.49353	1.48758	1.46423	1.4566	1.45122	1.44587	1.43866	1.43546	1.4247	1.40791	1.39781	1.38963
3564.23	1.6977	1.81997	1.52931	1.49452	1.48783	1.46267	1.45461	1.4479	1.44232	1.43475	1.43073	1.41764	1.40029	1.38919	1.38053
3562.3	1.71413	1.83546	1.53411	1.49687	1.48968	1.46267	1.45444	1.44638	1.44087	1.43353	1.42819	1.41348	1.39472	1.38364	1.37486
3560.38	1.72968	1.85012	1.5395	1.49939	1.49211	1.46356	1.45502	1.44629	1.44095	1.43359	1.42704	1.41198	1.39195	1.38107	1.37246
3558.45	1.74381	1.86394	1.54485	1.50173	1.49477	1.46455	1.45535	1.44653	1.44102	1.43294	1.42598	1.4106	1.38968	1.37848	1.36991
3556.52	1.75898	1.87836	1.55016	1.50445	1.49795	1.46615	1.45649	1.44766	1.4417	1.4329	1.42608	1.41008	1.38864	1.37697	1.36809
3554.59	1.77607	1.89336	1.55506	1.50746	1.50116	1.46835	1.45845	1.44964	1.44324	1.43403	1.42722	1.41092	1.38925	1.37715	1.36788
3552.66	1.79375	1.9089	1.55947	1.51051	1.50405	1.47065	1.46022	1.45128	1.44461	1.43504	1.42794	1.41147	1.38945	1.37683	1.36732
3550.73	1.81037	1.92482	1.56412	1.51377	1.50683	1.47294	1.46172	1.45227	1.44578	1.4358	1.42832	1.41146	1.38891	1.37609	1.36628
3548.8	1.82724	1.9427	1.57009	1.5182	1.51042	1.47609	1.46434	1.4547	1.44831	1.43804	1.43061	1.41361	1.39074	1.37838	1.36804
3546.87	1.84812	1.96504	1.5777	1.52414	1.51538	1.48013	1.46839	1.45914	1.4521	1.44175	1.43447	1.41751	1.39447	1.38257	1.37187
3544.95	1.87045	1.98755	1.58476	1.5293	1.51982	1.4829	1.47125	1.46183	1.45399	1.44345	1.43579	1.41813	1.39462	1.38221	1.37134
3543.02	1.88807	2.00376	1.59024	1.5326	1.52255	1.48411	1.472	1.46164	1.45361	1.44228	1.43425	1.41517	1.39074	1.3771	1.36589
3541.09	1.90131	2.01494	1.59577	1.53561	1.52495	1.48536	1.47273	1.46156	1.45368	1.44138	1.4332	1.41286	1.38724	1.37282	1.36134
3539.16	1.91502	2.0274	1.60129	1.53858	1.52769	1.48688	1.47422	1.46239	1.45453	1.44198	1.43366	1.41261	1.38587	1.37149	1.35981
3537.23	1.93209	2.0441	1.6064	1.5411	1.53075	1.4887	1.4758	1.46341	1.45518	1.44312	1.43462	1.41317	1.3858	1.37156	1.35947
3535.3	1.9487	2.05926	1.61099	1.5427	1.53313	1.49022	1.47626	1.46388	1.45512	1.44338	1.43436	1.41242	1.3846	1.37022	1.35787
3533.37	1.96121	2.06875	1.61435	1.54354	1.53394	1.49065	1.47563	1.46358	1.45461	1.4424	1.43273	1.41025	1.38177	1.3674	1.35491
3531.44	1.97364	2.07743	1.61716	1.54515	1.53465	1.49085	1.47566	1.46378	1.45485	1.44157	1.43181	1.409	1.37986	1.36569	1.35276
3529.52	1.98935	2.08998	1.62084	1.54829	1.53671	1.49196	1.47731	1.46536	1.45621	1.4421	1.43275	1.40969	1.3802	1.36586	1.35248
3527.59	2.00792	2.10821	1.62642	1.55258	1.54029	1.4944	1.48007	1.46795	1.45831	1.44416	1.43499	1.4116	1.38226	1.3671	1.35375
3525.66	2.0295	2.13155	1.63381	1.55709	1.54478	1.49779	1.48315	1.4709	1.46078	1.44684	1.43736	1.41367	1.38433	1.36824	1.35538
3523.73	2.04878	2.15239	1.64015	1.5599	1.54813	1.5001	1.48503	1.47272	1.46188	1.44776	1.43787	1.41364	1.38336	1.36687	1.35431
3521.8	2.05894	2.16455	1.6435	1.56071	1.54938	1.50015	1.48478	1.47201	1.46041	1.4462	1.43555	1.41056	1.37893	1.36248	1.34956
3519.87	2.06636	2.17378	1.64629	1.56179	1.55037	1.49975	1.48413	1.47007	1.45859	1.44463	1.43288	1.40722	1.37468	1.35828	1.3448
3517.94	2.08038	2.18645	1.65064	1.56411	1.5524	1.50061	1.48477	1.46922	1.45872	1.4444	1.43224	1.4056	1.37269	1.35628	1.34226
3516.02	2.10198	2.20384	1.65678	1.5676	1.55547	1.50294	1.48676	1.47042	1.46066	1.44523	1.43353	1.40551	1.37248	1.35576	1.34101
3514.09	2.12447	2.22253	1.66366	1.57175	1.55911	1.50606	1.48944	1.47267	1.46316	1.44654	1.43546	1.40651	1.3732	1.35571	1.34043
3512.16	2.13807	2.23478	1.66857	1.5745	1.56191	1.50802	1.49123	1.47402	1.46439	1.44714	1.43635	1.40731	1.37363	1.3553	1.34025
3510.23	2.14567	2.24278	1.67202	1.57616	1.56374	1.50846	1.49183	1.47447	1.46407	1.44708	1.43585	1.40693	1.37312	1.35413	1.33958
3508.3	2.15855	2.25548	1.67711	1.5792	1.56616	1.50962	1.49297	1.47577	1.46434	1.44767	1.43543	1.40626	1.37221	1.35265	1.33809
3506.37	2.17973	2.27536	1.68355	1.58376	1.56975	1.51277	1.4955	1.47856	1.46684	1.44962	1.43664	1.40709	1.37231	1.35237	1.33753
3504.44	2.20634	2.30206	1.68978	1.58863	1.57373	1.51646	1.49873	1.48167	1.47042	1.45229	1.43944	1.40958	1.37386	1.35388	1.33865
3502.51	2.22957	2.32605	1.69513	1.59266	1.57682	1.51872	1.50112	1.4832	1.47225	1.45387	1.44143	1.41095	1.3742	1.35432	1.33858
3500.59	2.24478	2.33699	1.69991	1.59567	1.5791	1.51978	1.50207	1.48334	1.47207	1.45366	1.4413	1.40988	1.37198	1.35201	1.33593
3498.66	2.25925	2.34366	1.70518	1.59851	1.58196	1.52111	1.5027	1.484	1.47225	1.45308	1.4409	1.40862	1.36975	1.34942	1.33324
3496.73	2.27206	2.35403	1.71035	1.60094	1.58543	1.52287	1.50332	1.48516	1.4732	1.45319	1.44103	1.40816	1.36889	1.34791	1.33173
3494.8	2.27883	2.36452	1.71428	1.60288	1.58819	1.5245	1.50378	1.48579	1.47375	1.45371	1.44086	1.40755	1.36832	1.34653	1.33037
3492.87	2.28463	2.37362	1.71776	1.60505	1.59	1.52599	1.50463	1.48635	1.47396	1.45429	1.44053	1.40689	1.36743	1.34527	1.32887
3490.94	2.29378	2.38471	1.72255	1.60778	1.59242	1.52788	1.50644	1.48773	1.47497	1.45544	1.44104	1.40715	1.36676	1.34492	1.32797
3489.01	2.30802	2.39988	1.72916	1.61136	1.59634	1.53027	1.50916	1.49006	1.47707	1.45755	1.44261	1.4083	1.36683	1.34526	1.32791
3487.08	2.32331	2.41312	1.73569	1.61521	1.59994	1.53206	1.51156	1.49218	1.47879	1.45933	1.44399	1.40894	1.36698	1.34515	1.32778
3485.16	2.33203	2.41831	1.74016	1.61832	1.60194	1.5332	1.51281	1.49324	1.47937	1.45972	1.44463	1.40857	1.36665	1.34441	1.32712
3483.23	2.34534	2.42984	1.74415	1.62149	1.60438	1.53534	1.51454	1.49443	1.48043	1.46037	1.44579	1.40883	1.36681	1.34413	1.32674
3481.3	2.37534	2.46055	1.74994	1.62548	1.60845	1.53853	1.51756	1.4965	1.48244	1.46221	1.44744	1.41017	1.36736	1.34411	1.32646
3479.37	2.39745	2.48369	1.75498	1.62841	1.61149	1.54043	1.51938	1.49783	1.48343	1.46306	1.44757	1.41029	1.36662	1.34278	1.32498
3477.44	2.39204	2.47674	1.75691	1.6293	1.61197	1.5404	1.51901	1.49738	1.48309	1.46192	1.44608	1.40865	1.36462	1.34037	1.32259
3475.51	2.3846	2.46486	1.75885	1.63035	1.61207	1.54047	1.5188	1.49681	1.48329	1.46074	1.44518	1.40737	1.36293	1.33857	1.3204
3473.58	2.40003	2.47337	1.7641	1.63344	1.61417	1.54209	1.5201	1.49796	1.4848	1.46129	1.44587	1.4075	1.3624	1.33806	1.31892
3471.66	2.44854	2.51643	1.77315	1.63895	1.61926	1.54542	1.52305	1.50111	1.48736	1.46377	1.44773	1.40879	1.36318	1.33885	1.31883
3469.73	2.51731	2.58801	1.78323	1.64551	1.62568	1.54953	1.52702	1.50491	1.49014	1.46693	1.44986	1.41055	1.36482	1.34012	1.31986
3467.8	2.54687	2.62541	1.78886	1.64941	1.62943	1.55193	1.52949	1.50673	1.49153	1.46858	1.4508	1.41134	1.36554	1.34022	1.32014
3465.87	2.51132	2.59116	1.78886	1.64907	1.62916	1.55158	1.52915	1.50576	1.4911	1.46792	1.45022	1.4104	1.36427	1.33876	1.31889
3463.94	2.47289	2.54971	1.78895	1.64783	1.62815	1.55068	1.52808	1.50467	1.49039	1.46648	1.44962	1.40896	1.36242	1.33714	1.31735
3462.01	2.47104	2.54487	1.79315	1.64911	1.6293	1.55117	1.52877	1.50555	1.49071	1.46626	1.45024	1.40861	1.36169	1.3365	1.31661
3460.08	2.48541	2.5583	1.79855	1.65177	1.63162	1.55242	1.53072	1.50709	1.49145	1.46701	1.45126	1.409	1.36153	1.33623	1.31613
3458.15	2.48681	2.56071	1.80125	1.65301	1.63303	1.55316	1.53152	1.50744	1.49151	1.4671	1.45118	1.40865	1.36054	1.33508	1.31483
3456.23	2.48025	2.55521	1.80254	1.65334	1.63373	1.55384	1.53111	1.50725	1.49126	1.4666	1.45032	1.40779	1.35915	1.33328	1.31302
3454.3	2.47948	2.55525	1.80527	1.65456	1.63462	1.55532	1.53137	1.50768	1.49174	1.46655	1.4498	1.40752	1.35852	1.33194	1.31165
3452.37	2.48596	2.55808	1.80963	1.65684	1.63586	1.55732	1.53262	1.50856	1.49282	1.46726	1.44988	1.40783	1.35858	1.33146	1.31099
3450.44	2.49888	2.56053	1.81437	1.65975	1.6379	1.55922	1.53434	1.50974	1.49394	1.4685	1.45074	1.4084	1.35908	1.33178	1.31126
3448.51	2.51605	2.56608	1.81882	1.66255	1.64066	1.56092	1.53618	1.51143	1.49493	1.46976	1.45224	1.40912	1.35981	1.33255	1.3122
3446.58	2.52975	2.57309	1.82281	1.66418	1.64326	1.56211	1.5373	1.51277	1.49562	1.47037	1.45315	1.40935	1.35972	1.33275	1.31241
3444.65	2.53141	2.57622	1.82603	1.66494	1.64526	1.56255	1.53754	1.51298	1.49629	1.47023	1.45316	1.40889	1.35874	1.33204	1.31152
3442.72	2.52922	2.58118	1.82935	1.66634	1.64661	1.56309	1.53774	1.51302	1.49709	1.47014	1.45318	1.4085	1.3582	1.33117	1.31061
3440.8	2.54893	2.60483	1.83422	1.6694	1.64809	1.56454	1.53851	1.51402	1.49782	1.47093	1.45378	1.40883	1.35844	1.33079	1.31013
3438.87	2.60961	2.66236	1.8412	1.67381	1.65123	1.56727	1.54068	1.51616	1.49926	1.47283	1.45532	1.4102	1.35909	1.33139	1.31028
3436.94	2.68959	2.73895	1.84842	1.67793	1.65532	1.57036	1.54378	1.51842	1.50135	1.47484	1.45711	1.41183	1.35975	1.33215	1.31063
3435.01	2.71793	2.7718	1.85173	1.67981	1.65739	1.57173	1.54518	1.51903	1.5024	1.47541	1.45761	1.41214	1.35966	1.33155	1.31001
3433.08	2.68552	2.75023	1.85138	1.67956	1.65701	1.57152	1.54429	1.51809	1.50207	1.47486	1.45692	1.41108	1.35887	1.33011	1.30868
3431.15	2.65848	2.73223	1.85163	1.67898	1.6565	1.57133	1.54322	1.51722	1.50144	1.47444	1.45628	1.40981	1.35799	1.32916	1.30767
3429.22	2.64453	2.71764	1.85241	1.67809	1.65625	1.5708	1.5422	1.5167	1.50051	1.47376	1.45545	1.40858	1.35682	1.3284	1.30667
3427.3	2.61693	2.68556	1.85159	1.67597	1.65508	1.5692	1.54062	1.51598	1.49899	1.47222	1.45382	1.40718	1.35519	1.32725	1.30536
3425.37	2.58841	2.65728	1.8508	1.67415	1.65356	1.5674	1.53964	1.51531	1.49759	1.47082	1.45249	1.40598	1.35387	1.32635	1.30453
3423.44	2.58127	2.65308	1.85199	1.67431	1.65321	1.56654	1.53996	1.51509	1.49702	1.47032	1.45238	1.40556	1.35329	1.32616	1.30447
3421.51	2.59464	2.66641	1.85398	1.67573	1.65386	1.56673	1.54071	1.51507	1.49703	1.47032	1.45276	1.40574	1.35307	1.3259	1.3044
3419.58	2.61348	2.67452	1.85485	1.67638	1.6537	1.5671	1.54062	1.51469	1.49675	1.4701	1.45264	1.4055	1.35254	1.32489	1.30361
3417.65	2.62717	2.67325	1.85507	1.67566	1.65247	1.56707	1.53958	1.51406	1.49625	1.46956	1.452	1.40461	1.35178	1.32366	1.30237
3415.72	2.64873	2.68738	1.85706	1.67538	1.65217	1.56731	1.53929	1.51404	1.49655	1.46949	1.4515	1.40407	1.35168	1.32302	1.30162
3413.79	2.68248	2.72292	1.86051	1.67615	1.65339	1.56785	1.54015	1.51448	1.49722	1.47003	1.45128	1.40429	1.35197	1.32288	1.30152
3411.87	2.70439	2.7546	1.8621	1.67657	1.65456	1.56779	1.54055	1.51446	1.49709	1.47041	1.45099	1.40459	1.35166	1.32272	1.30134
3409.94	2.70493	2.76102	1.86131	1.6759	1.65444	1.56714	1.53992	1.51378	1.49634	1.47011	1.45036	1.40416	1.35083	1.32215	1.30086
3408.01	2.69093	2.74281	1.85987	1.67396	1.65275	1.56599	1.53863	1.5127	1.49525	1.46857	1.44933	1.40291	1.34968	1.32114	1.30008
3406.08	2.68236	2.73004	1.85957	1.67222	1.65114	1.56484	1.5375	1.51201	1.49414	1.46665	1.44856	1.40188	1.34882	1.32042	1.29925
3404.15	2.73002	2.77714	1.86337	1.67366	1.65233	1.5655	1.53798	1.51271	1.49466	1.46685	1.4493	1.40234	1.34933	1.32103	1.2994
3402.22	2.84739	2.89252	1.87066	1.67726	1.65544	1.56776	1.5398	1.5143	1.49687	1.46895	1.45102	1.40366	1.35069	1.32243	1.30054
3400.29	2.9088	2.9426	1.8734	1.67762	1.6559	1.56815	1.5403	1.51441	1.49752	1.46955	1.45122	1.40365	1.35073	1.32243	1.30092
3398.36	2.83002	2.85179	1.8681	1.67353	1.65216	1.56527	1.53801	1.51213	1.49527	1.46742	1.4492	1.40173	1.34908	1.32069	1.29963
3396.44	2.76518	2.78159	1.86243	1.66978	1.64805	1.56201	1.53512	1.50967	1.49296	1.46512	1.4471	1.39988	1.34764	1.31919	1.29809
3394.51	2.78958	2.80566	1.86214	1.6693	1.64689	1.56101	1.53427	1.50899	1.49261	1.46468	1.44661	1.39971	1.34739	1.31905	1.29776
3392.58	2.84922	2.87115	1.86418	1.66962	1.64724	1.56116	1.53466	1.50895	1.49278	1.46482	1.44671	1.40001	1.3472	1.31914	1.2978
3390.65	2.83365	2.86352	1.86253	1.66696	1.64535	1.55975	1.5334	1.50709	1.49097	1.46324	1.44504	1.39844	1.34575	1.31787	1.29668
3388.72	2.75339	2.79036	1.85638	1.66197	1.6411	1.55672	1.53009	1.50368	1.4874	1.46023	1.44166	1.39539	1.34373	1.31573	1.29486
3386.79	2.69993	2.74251	1.85038	1.65816	1.63733	1.55397	1.52697	1.50093	1.48444	1.45781	1.43901	1.39321	1.34248	1.31417	1.29351
3384.86	2.69341	2.73136	1.84711	1.65632	1.635	1.55209	1.52523	1.49916	1.48293	1.45637	1.43797	1.39231	1.34177	1.31327	1.29269
3382.94	2.71254	2.73946	1.84593	1.65523	1.63357	1.55057	1.52449	1.49775	1.48196	1.45515	1.43764	1.39154	1.34094	1.31264	1.29205
3381.01	2.73169	2.76147	1.8456	1.65422	1.63224	1.54918	1.5237	1.4967	1.48077	1.454	1.43723	1.39083	1.34009	1.31207	1.29147
3379.08	2.73914	2.78247	1.84489	1.65269	1.63039	1.54768	1.52192	1.4957	1.4794	1.45315	1.43631	1.3903	1.33928	1.31132	1.29085
3377.15	2.74199	2.78865	1.84297	1.65017	1.62802	1.54572	1.51963	1.49427	1.47793	1.4523	1.43461	1.3893	1.33817	1.31039	1.28995
3375.22	2.7461	2.78882	1.83989	1.64719	1.62537	1.54353	1.51777	1.49277	1.47624	1.45088	1.43234	1.38781	1.33675	1.30929	1.28883
3373.29	2.77997	2.81863	1.83787	1.64554	1.62396	1.54233	1.51701	1.49206	1.47507	1.44953	1.43069	1.38684	1.33586	1.30855	1.28829
3371.36	2.87665	2.91236	1.83856	1.64595	1.62491	1.5426	1.5173	1.49223	1.47534	1.44919	1.43062	1.38697	1.33598	1.30873	1.2886
3369.43	2.97649	3.02511	1.83876	1.64606	1.62543	1.54251	1.51683	1.49192	1.47564	1.44907	1.43075	1.38715	1.33607	1.30896	1.28873
3367.51	2.94653	3.01908	1.83488	1.64322	1.62221	1.54016	1.51426	1.48972	1.4739	1.44746	1.42912	1.38591	1.33485	1.30793	1.28765
3365.58	2.84209	2.91362	1.82811	1.63789	1.61621	1.53601	1.51078	1.48596	1.47042	1.44411	1.42605	1.38318	1.33243	1.30574	1.28576
3363.65	2.78317	2.83836	1.82164	1.63261	1.61075	1.53182	1.50769	1.48246	1.46694	1.44068	1.42314	1.38018	1.32986	1.30366	1.284
3361.72	2.77974	2.82113	1.81661	1.62884	1.60716	1.52862	1.50471	1.48015	1.46439	1.43828	1.421	1.37797	1.32802	1.30224	1.28264
3359.79	2.78165	2.82294	1.81198	1.62566	1.60411	1.52571	1.50153	1.47806	1.46222	1.43608	1.41895	1.37638	1.3267	1.30093	1.2813
3357.86	2.76665	2.8153	1.80753	1.62187	1.60055	1.52246	1.49854	1.47537	1.45965	1.43359	1.41663	1.37451	1.32534	1.29939	1.27978
3355.93	2.76356	2.81453	1.80429	1.61775	1.59703	1.51955	1.49602	1.47278	1.45693	1.43141	1.4144	1.37229	1.32409	1.29779	1.27825
3354	2.79697	2.84995	1.80254	1.61484	1.59452	1.51782	1.49433	1.47128	1.45499	1.43002	1.41281	1.37059	1.32308	1.29665	1.27713
3352.08	2.8604	2.9181	1.80092	1.61352	1.59308	1.51708	1.49345	1.47047	1.45406	1.42912	1.41201	1.36971	1.32198	1.29604	1.27649
3350.15	2.89228	2.93823	1.79672	1.61096	1.59084	1.51569	1.4918	1.46853	1.45255	1.42759	1.41065	1.36831	1.32029	1.29499	1.27552
3348.22	2.85463	2.87746	1.78977	1.60556	1.58648	1.51262	1.48862	1.46511	1.44944	1.42504	1.40788	1.36582	1.31805	1.29315	1.27381
3346.29	2.81904	2.83513	1.78434	1.6005	1.58197	1.50932	1.48547	1.46202	1.44649	1.42247	1.4054	1.36371	1.31612	1.29152	1.27224
3344.36	2.8269	2.84857	1.78216	1.59793	1.57872	1.50682	1.48308	1.46009	1.44473	1.42062	1.40424	1.36269	1.31482	1.29049	1.27142
3342.43	2.85227	2.88304	1.78034	1.59612	1.57611	1.50465	1.48088	1.45862	1.4432	1.41931	1.40325	1.36191	1.31388	1.28979	1.27099
3340.5	2.87672	2.92029	1.77704	1.5937	1.57416	1.50284	1.479	1.45699	1.44173	1.41814	1.40184	1.36103	1.31341	1.2894	1.27057
3338.58	2.88857	2.93592	1.77226	1.59058	1.57204	1.50102	1.47739	1.45478	1.44022	1.41665	1.40034	1.35987	1.31313	1.28893	1.26998
3336.65	2.86078	2.896	1.76638	1.5867	1.56823	1.49797	1.4751	1.45201	1.43775	1.4145	1.39868	1.35796	1.31223	1.28768	1.26905
3334.72	2.81529	2.84735	1.76092	1.58298	1.5641	1.49417	1.47199	1.44933	1.4349	1.41206	1.39668	1.35572	1.31067	1.286	1.26782
3332.79	2.7899	2.83425	1.75619	1.58	1.56116	1.49135	1.46918	1.44722	1.43281	1.40981	1.39454	1.35406	1.30906	1.28465	1.26653
3330.86	2.78492	2.84086	1.75166	1.57719	1.55864	1.48978	1.46726	1.44555	1.43132	1.40781	1.39265	1.3531	1.3078	1.28381	1.26547
3328.93	2.79861	2.85217	1.74842	1.57458	1.55627	1.48867	1.4659	1.44419	1.4302	1.4065	1.39163	1.35246	1.30716	1.28346	1.265
3327	2.82631	2.87157	1.74641	1.57232	1.5544	1.48741	1.46463	1.44305	1.42943	1.40606	1.39119	1.35191	1.30699	1.28332	1.26505
3325.07	2.83283	2.88186	1.74319	1.56976	1.55217	1.48543	1.46311	1.44164	1.42819	1.40547	1.39	1.35099	1.3065	1.28268	1.26486
3323.15	2.80572	2.86996	1.73815	1.56666	1.54899	1.48275	1.46118	1.4396	1.42604	1.40377	1.38794	1.34933	1.30533	1.2814	1.26422
3321.22	2.78063	2.85398	1.73338	1.56373	1.54599	1.48037	1.45909	1.43745	1.42401	1.40166	1.38615	1.34756	1.30417	1.28016	1.26368
3319.29	2.77308	2.84077	1.73005	1.56138	1.54366	1.47846	1.45719	1.43559	1.42279	1.40008	1.38509	1.34649	1.30357	1.27962	1.26339
3317.36	2.77539	2.829	1.72717	1.55924	1.54126	1.47658	1.45562	1.43405	1.4219	1.39903	1.38433	1.34598	1.30325	1.27958	1.26302
3315.43	2.78238	2.82566	1.72414	1.557	1.539	1.47511	1.4542	1.43324	1.42097	1.39838	1.38368	1.34552	1.30296	1.2796	1.26272
3313.5	2.79097	2.84313	1.72162	1.55486	1.53758	1.47438	1.453	1.43312	1.4203	1.3981	1.38319	1.34512	1.30286	1.2798	1.26291
3311.57	2.81273	2.89422	1.71999	1.55338	1.53692	1.47406	1.45245	1.4331	1.42017	1.39818	1.383	1.34526	1.30324	1.28049	1.26365
3309.64	2.86523	2.96183	1.71904	1.55297	1.53671	1.47391	1.45266	1.43316	1.42038	1.39856	1.38322	1.34603	1.30405	1.28147	1.26469
3307.72	2.93545	3.00554	1.71818	1.55291	1.53655	1.47372	1.45299	1.4334	1.42039	1.3989	1.38354	1.34676	1.30478	1.28224	1.2657
3305.79	2.95773	2.99301	1.71568	1.55142	1.53526	1.47275	1.45261	1.43293	1.41984	1.39846	1.38338	1.34666	1.30488	1.28249	1.26628
3303.86	2.89594	2.92748	1.71079	1.54803	1.53242	1.47073	1.45136	1.4312	1.41854	1.397	1.38257	1.34585	1.30433	1.28236	1.2661
3301.93	2.81778	2.86567	1.70594	1.54481	1.52975	1.46886	1.45	1.42956	1.41694	1.39559	1.38168	1.34542	1.30389	1.28234	1.26565
3300	2.78293	2.84581	1.70314	1.54331	1.52859	1.46834	1.44925	1.42923	1.416	1.39539	1.38153	1.34589	1.30423	1.28279	1.26589
3298.07	2.79867	2.86199	1.70168	1.543	1.52836	1.46882	1.4492	1.42965	1.41609	1.39609	1.38212	1.34684	1.30527	1.28366	1.26701
3296.14	2.8386	2.88956	1.70095	1.54305	1.52821	1.46924	1.44962	1.43	1.41693	1.39676	1.3828	1.34774	1.30647	1.28476	1.26851
3294.22	2.86049	2.9058	1.70078	1.5432	1.52801	1.46947	1.45018	1.43049	1.41792	1.39728	1.38348	1.34845	1.30749	1.28611	1.27005
3292.29	2.83862	2.89723	1.69955	1.54304	1.52755	1.46966	1.45044	1.43108	1.41855	1.39779	1.38426	1.34898	1.30838	1.28752	1.27132
3290.36	2.7899	2.864	1.69636	1.54203	1.52671	1.46964	1.45013	1.43124	1.41881	1.39814	1.38477	1.34944	1.30923	1.28849	1.27224
3288.43	2.75047	2.82836	1.69319	1.54063	1.52587	1.46955	1.44975	1.43122	1.41914	1.3984	1.3851	1.35018	1.31016	1.28923	1.27341
3286.5	2.73119	2.80665	1.69169	1.53969	1.52527	1.46967	1.45003	1.43172	1.41984	1.39901	1.38598	1.35144	1.31146	1.2905	1.2751
3284.57	2.71963	2.79374	1.69097	1.53935	1.52504	1.47013	1.45089	1.43271	1.42061	1.40018	1.38732	1.35292	1.31323	1.29242	1.27694
3282.64	2.70974	2.78642	1.6898	1.53928	1.52544	1.47101	1.45195	1.4339	1.42131	1.40166	1.38838	1.35432	1.3152	1.29446	1.27871
3280.71	2.70469	2.78556	1.68817	1.5394	1.52625	1.47196	1.45314	1.43488	1.42229	1.40294	1.38918	1.35581	1.31722	1.29637	1.28059
3278.79	2.70675	2.78981	1.68694	1.54008	1.52722	1.47286	1.45435	1.4357	1.42386	1.40412	1.39049	1.35766	1.31928	1.29837	1.28305
3276.86	2.71643	2.80111	1.68679	1.54144	1.5282	1.47421	1.45552	1.43732	1.42608	1.40588	1.39261	1.35986	1.32146	1.30067	1.28611
3274.93	2.73153	2.81874	1.68726	1.54309	1.52933	1.47605	1.45706	1.43995	1.42858	1.40841	1.39507	1.36218	1.32394	1.30334	1.2892
3273	2.75165	2.83916	1.68794	1.54487	1.53113	1.47787	1.45923	1.44264	1.43085	1.41112	1.39767	1.36456	1.32676	1.30618	1.29183
3271.07	2.75792	2.83972	1.68832	1.54637	1.53266	1.47921	1.46112	1.44449	1.43254	1.41322	1.39994	1.36676	1.32935	1.30871	1.29398
3269.14	2.7247	2.79863	1.68711	1.54658	1.53248	1.47968	1.46202	1.44529	1.4335	1.41436	1.40132	1.36844	1.33114	1.31077	1.29592
3267.21	2.67795	2.75258	1.68483	1.54587	1.5318	1.47984	1.46284	1.44577	1.43432	1.41533	1.40256	1.36997	1.33267	1.31275	1.298
3265.28	2.64997	2.73317	1.68351	1.54579	1.53248	1.48075	1.46414	1.4469	1.4357	1.41701	1.40417	1.37176	1.33462	1.31502	1.30038
3263.36	2.63988	2.72708	1.6833	1.54677	1.53412	1.48238	1.46562	1.44876	1.43753	1.41923	1.4057	1.37372	1.33693	1.31747	1.30295
3261.43	2.63935	2.72156	1.68328	1.54803	1.53572	1.48426	1.46752	1.45092	1.43946	1.42142	1.40723	1.37594	1.33961	1.31997	1.30554
3259.5	2.64285	2.71866	1.68359	1.54915	1.53716	1.48637	1.46994	1.45331	1.44141	1.42346	1.4093	1.37874	1.3425	1.32276	1.3083
3257.57	2.64263	2.71871	1.68418	1.55052	1.53867	1.48847	1.47222	1.45579	1.44362	1.4256	1.41207	1.38197	1.34524	1.32584	1.31138
3255.64	2.62958	2.71597	1.68382	1.55227	1.53995	1.49009	1.47385	1.4579	1.44591	1.42763	1.41502	1.3849	1.3479	1.32873	1.31434
3253.71	2.60861	2.70325	1.68239	1.55389	1.5408	1.49124	1.47531	1.45955	1.44789	1.42927	1.41758	1.38718	1.35065	1.33117	1.31695
3251.78	2.59698	2.68666	1.68148	1.55537	1.54208	1.49259	1.47735	1.46128	1.44993	1.43121	1.41993	1.3894	1.35336	1.33353	1.31972
3249.86	2.60061	2.68256	1.68202	1.5572	1.54447	1.49491	1.47998	1.46356	1.45255	1.43402	1.42254	1.39202	1.35615	1.33631	1.32303
3247.93	2.60466	2.68885	1.68323	1.55907	1.54708	1.49784	1.48258	1.46616	1.45551	1.43715	1.42538	1.39484	1.35917	1.33959	1.32652
3246	2.59035	2.68208	1.68365	1.56041	1.54861	1.5003	1.48462	1.46827	1.45805	1.43974	1.42786	1.39742	1.36204	1.34278	1.32948
3244.07	2.56459	2.65667	1.68296	1.56152	1.54912	1.50218	1.48614	1.4698	1.45972	1.4417	1.4298	1.39971	1.36449	1.34541	1.33193
3242.14	2.5455	2.63157	1.68223	1.56285	1.5497	1.50401	1.4878	1.47152	1.46121	1.44378	1.43185	1.40204	1.36686	1.34784	1.3345
3240.21	2.53491	2.61763	1.68185	1.56433	1.55089	1.50592	1.48981	1.47385	1.4633	1.44641	1.43426	1.40457	1.36948	1.35061	1.33735
3238.28	2.52855	2.61408	1.68175	1.56589	1.55284	1.50804	1.49211	1.47673	1.46583	1.44929	1.43675	1.4074	1.37254	1.35379	1.3403
3236.35	2.52957	2.62269	1.68274	1.56779	1.5559	1.51062	1.49505	1.48012	1.4687	1.45216	1.43969	1.41087	1.37615	1.35723	1.34358
3234.43	2.53265	2.63515	1.68446	1.56965	1.55916	1.5135	1.49803	1.48356	1.47181	1.45496	1.44307	1.41432	1.37984	1.36071	1.34728
3232.5	2.51882	2.62462	1.6847	1.57065	1.56081	1.51572	1.49991	1.4859	1.47425	1.4575	1.44577	1.41658	1.38284	1.36399	1.35066
3230.57	2.49031	2.59244	1.68338	1.57123	1.56125	1.51697	1.5011	1.48698	1.47591	1.45974	1.44773	1.41812	1.38515	1.36698	1.35324
3228.64	2.467	2.56818	1.68251	1.57251	1.56198	1.51805	1.50245	1.48808	1.47763	1.46176	1.44985	1.42031	1.38728	1.36965	1.35568
3226.71	2.45357	2.5568	1.68246	1.57439	1.56317	1.51948	1.50412	1.48992	1.47971	1.46373	1.45232	1.42332	1.38959	1.37209	1.3586
3224.78	2.44418	2.54532	1.68226	1.57596	1.56468	1.5211	1.50606	1.49217	1.48203	1.46587	1.45469	1.42638	1.39209	1.37466	1.36172
3222.85	2.43547	2.53103	1.68193	1.57715	1.56645	1.52275	1.5081	1.49443	1.4843	1.46817	1.45682	1.42905	1.39469	1.37736	1.36462
3220.92	2.42648	2.51951	1.68199	1.57869	1.56826	1.52469	1.51003	1.49642	1.48635	1.4704	1.45903	1.4316	1.39738	1.37994	1.36717
3219	2.41549	2.51261	1.68206	1.58049	1.56971	1.52693	1.51198	1.49814	1.48827	1.47238	1.46142	1.43407	1.40007	1.3825	1.36939
3217.07	2.40146	2.50583	1.68142	1.58184	1.57042	1.52873	1.51425	1.49993	1.49027	1.47442	1.46376	1.43611	1.40274	1.38501	1.37165
3215.14	2.38723	2.49703	1.68045	1.58252	1.5709	1.5301	1.51661	1.502	1.49244	1.47663	1.4659	1.43798	1.4053	1.38742	1.37433
3213.21	2.37393	2.48738	1.68013	1.5829	1.57186	1.53173	1.51841	1.50401	1.49453	1.47852	1.46763	1.44006	1.40743	1.38988	1.37706
3211.28	2.3612	2.47585	1.68043	1.58363	1.57324	1.53334	1.51951	1.50563	1.49645	1.48002	1.46913	1.44213	1.40925	1.39217	1.37934
3209.35	2.35184	2.46354	1.68046	1.58467	1.57459	1.53459	1.52049	1.50698	1.49809	1.48159	1.47077	1.44392	1.41118	1.39402	1.38122
3207.42	2.3451	2.4534	1.6797	1.58546	1.57573	1.53597	1.52184	1.50835	1.49924	1.48327	1.47254	1.44531	1.41307	1.39569	1.38302
3205.49	2.33546	2.44428	1.6783	1.58618	1.5768	1.5377	1.52327	1.50986	1.50035	1.48493	1.4742	1.44644	1.4146	1.3974	1.38475
3203.57	2.32157	2.4327	1.67686	1.58717	1.5779	1.53919	1.52428	1.51154	1.50173	1.48659	1.47562	1.44771	1.41605	1.39908	1.38632
3201.64	2.30745	2.41836	1.67577	1.58768	1.57881	1.53993	1.52494	1.51316	1.50296	1.48811	1.47702	1.44933	1.41773	1.40085	1.3881
3199.71	2.29528	2.40457	1.67472	1.58751	1.57944	1.54023	1.52564	1.51412	1.50399	1.48912	1.47852	1.45093	1.41948	1.40258	1.38997
3197.78	2.28338	2.39369	1.67327	1.58771	1.58005	1.54056	1.52651	1.51432	1.50517	1.48979	1.47979	1.45219	1.42104	1.40391	1.39143
3195.85	2.27185	2.38538	1.67176	1.58839	1.58086	1.54122	1.52759	1.51453	1.50643	1.49075	1.4809	1.45337	1.42231	1.40509	1.39266
3193.92	2.26216	2.37738	1.6707	1.58892	1.58184	1.54246	1.52886	1.5154	1.50766	1.49202	1.48199	1.45453	1.42328	1.40652	1.39397
3191.99	2.25303	2.36923	1.66991	1.58963	1.58261	1.54386	1.53017	1.5166	1.50871	1.49317	1.48274	1.45561	1.42407	1.40784	1.3951
3190.07	2.24235	2.36166	1.66913	1.59051	1.5827	1.54471	1.53115	1.51745	1.50913	1.49396	1.48316	1.45662	1.42477	1.40875	1.39584
3188.14	2.22925	2.35195	1.66832	1.59092	1.58246	1.54483	1.5316	1.51788	1.50918	1.49441	1.48346	1.45718	1.42552	1.40956	1.39639
3186.21	2.21559	2.33947	1.66721	1.59093	1.58238	1.54465	1.53164	1.51806	1.5097	1.49471	1.4837	1.45727	1.42613	1.41026	1.39691
3184.28	2.20425	2.32785	1.66582	1.59097	1.58234	1.54469	1.53169	1.51817	1.51033	1.49495	1.48405	1.45737	1.42638	1.41059	1.39732
3182.35	2.19511	2.31708	1.66476	1.59108	1.58265	1.54514	1.53201	1.51859	1.51007	1.49519	1.4845	1.45763	1.42678	1.41058	1.39761
3180.42	2.18528	2.30367	1.66407	1.59109	1.5833	1.54553	1.53216	1.51909	1.50925	1.49535	1.48461	1.45792	1.42737	1.4103	1.39781
3178.49	2.17348	2.2888	1.66308	1.59075	1.58342	1.54538	1.53191	1.51921	1.50886	1.49522	1.48421	1.45791	1.42751	1.40989	1.39787
3176.56	2.16201	2.27648	1.66141	1.59028	1.58296	1.54487	1.53181	1.51886	1.50896	1.49476	1.48376	1.45737	1.42707	1.40938	1.39784
3174.64	2.15184	2.26563	1.65934	1.59021	1.58236	1.54435	1.53194	1.5182	1.50909	1.49422	1.4837	1.4567	1.4265	1.40872	1.39771
3172.71	2.14054	2.25431	1.6574	1.59035	1.58163	1.54384	1.53168	1.51762	1.5089	1.49394	1.48378	1.45632	1.42598	1.40819	1.39729
3170.78	2.12678	2.24486	1.65564	1.58987	1.58087	1.5433	1.53075	1.51735	1.50817	1.49372	1.48339	1.45597	1.4253	1.40778	1.39649
3168.85	2.11297	2.23797	1.65379	1.58883	1.58027	1.54284	1.52949	1.51707	1.50712	1.49308	1.48264	1.45527	1.42451	1.40723	1.39546
3166.92	2.10167	2.22964	1.65177	1.58809	1.5798	1.54228	1.52834	1.51627	1.50622	1.49216	1.48201	1.45423	1.42361	1.40654	1.39437
3164.99	2.09174	2.21816	1.64976	1.58785	1.57915	1.54132	1.5276	1.51515	1.50547	1.49128	1.48124	1.4531	1.4224	1.40568	1.39341
3163.06	2.081	2.20574	1.64803	1.58725	1.57798	1.54039	1.52699	1.51418	1.50441	1.49029	1.47997	1.4519	1.42104	1.40441	1.39245
3161.13	2.07007	2.19441	1.64651	1.5859	1.57645	1.53969	1.52604	1.5131	1.50286	1.48905	1.47853	1.4505	1.41973	1.40301	1.39117
3159.21	2.06008	2.18583	1.64461	1.58431	1.57483	1.53859	1.52484	1.5118	1.50125	1.48767	1.47718	1.44911	1.41833	1.4018	1.38952
3157.28	2.05072	2.17937	1.64209	1.58299	1.57361	1.53693	1.52355	1.51056	1.5	1.4861	1.47577	1.44799	1.41676	1.40039	1.3878
3155.35	2.0423	2.17235	1.63974	1.58231	1.57321	1.53541	1.52232	1.50947	1.49924	1.48464	1.47436	1.44699	1.41527	1.39856	1.38628
3153.42	2.03365	2.1637	1.63767	1.58182	1.57269	1.53422	1.52118	1.50836	1.49866	1.48348	1.47293	1.44554	1.41384	1.39666	1.38486
3151.49	2.02186	2.15269	1.63514	1.58034	1.57083	1.5326	1.51953	1.50692	1.49755	1.48174	1.47093	1.44317	1.41196	1.39461	1.38311
3149.56	2.00833	2.13899	1.63229	1.57794	1.56827	1.53041	1.51742	1.50506	1.49549	1.47907	1.46847	1.44043	1.40969	1.39215	1.38085
3147.63	1.99646	2.12537	1.62967	1.57589	1.5666	1.52827	1.51552	1.50284	1.49293	1.47653	1.46639	1.43815	1.40751	1.38968	1.37833
3145.71	1.98584	2.1149	1.62706	1.57451	1.56586	1.52633	1.51366	1.50054	1.49074	1.47476	1.46475	1.43627	1.40535	1.38769	1.3759
3143.78	1.97553	2.10735	1.6242	1.57315	1.56488	1.52432	1.51158	1.49858	1.48892	1.47334	1.46291	1.43442	1.40301	1.38594	1.37368
3141.85	1.96642	2.10065	1.62168	1.57185	1.56351	1.52233	1.50964	1.4969	1.4871	1.47182	1.46073	1.43266	1.40071	1.38407	1.37168
3139.92	1.9579	2.09235	1.61955	1.57059	1.56198	1.5206	1.5077	1.49506	1.4853	1.46987	1.45836	1.43089	1.39847	1.38177	1.36956
3137.99	1.94802	2.08105	1.61708	1.56881	1.5599	1.51908	1.50536	1.49274	1.48323	1.46732	1.45581	1.42854	1.39606	1.37898	1.36695
3136.06	1.93714	2.06863	1.61422	1.56668	1.55735	1.51711	1.50285	1.4899	1.48068	1.46441	1.45318	1.42556	1.3936	1.37612	1.36408
3134.13	1.92704	2.05863	1.61148	1.56461	1.55509	1.51427	1.50033	1.48712	1.47825	1.46161	1.45067	1.42261	1.39116	1.37333	1.36138
3132.2	1.91758	2.05135	1.60902	1.56221	1.55317	1.51132	1.49773	1.48498	1.47601	1.45904	1.44823	1.41989	1.38835	1.37031	1.35864
3130.28	1.90755	2.04281	1.60623	1.55933	1.5507	1.50886	1.49496	1.48282	1.47324	1.45632	1.44548	1.41704	1.38494	1.36708	1.35563
3128.35	1.8969	2.03137	1.60248	1.55621	1.54746	1.50637	1.49195	1.4797	1.46994	1.45316	1.44219	1.41379	1.38136	1.36382	1.35252
3126.42	1.88636	2.01936	1.59829	1.55285	1.54396	1.50325	1.48874	1.47592	1.46642	1.44979	1.43871	1.41013	1.37806	1.36054	1.34931
3124.49	1.87686	2.0086	1.59442	1.54974	1.54065	1.4998	1.48552	1.47237	1.46284	1.44648	1.43544	1.40661	1.37503	1.35728	1.34601
3122.56	1.86875	1.99989	1.5905	1.5471	1.5377	1.49657	1.48235	1.4692	1.4595	1.44314	1.4323	1.40347	1.37195	1.35399	1.34267
3120.63	1.86049	1.99218	1.58582	1.54421	1.53456	1.49327	1.47902	1.46578	1.45608	1.43951	1.42877	1.40012	1.36854	1.35053	1.33921
3118.7	1.85031	1.98302	1.58025	1.54037	1.53037	1.48912	1.47509	1.46149	1.45183	1.4354	1.42443	1.39613	1.36459	1.34685	1.33552
3116.77	1.8377	1.97102	1.57362	1.53504	1.52476	1.48382	1.47031	1.45614	1.4466	1.43068	1.41942	1.39139	1.36002	1.34288	1.3313
3114.85	1.82295	1.95589	1.56611	1.5281	1.51823	1.47783	1.46471	1.45007	1.44096	1.4254	1.41438	1.3861	1.35517	1.33852	1.32667
3112.92	1.80787	1.93959	1.55851	1.52062	1.51164	1.47177	1.45856	1.444	1.43544	1.41971	1.40925	1.38085	1.35053	1.33382	1.32229
3110.99	1.79426	1.92511	1.55119	1.51382	1.50538	1.4658	1.4523	1.43838	1.43018	1.41392	1.40361	1.37575	1.34601	1.32908	1.31813
3109.06	1.78131	1.91196	1.54349	1.50708	1.49891	1.45949	1.44596	1.43258	1.4247	1.40829	1.39767	1.37037	1.34126	1.32436	1.31368
3107.13	1.76738	1.89804	1.53491	1.49945	1.49152	1.45253	1.43936	1.42617	1.41847	1.40249	1.39185	1.36471	1.33618	1.31933	1.30886
3105.2	1.75248	1.88337	1.52573	1.49115	1.48332	1.44515	1.43258	1.4196	1.41164	1.39613	1.38596	1.35925	1.33085	1.31412	1.30391
3103.27	1.73726	1.86905	1.51601	1.48269	1.47486	1.43757	1.42562	1.41309	1.40463	1.38949	1.37968	1.35393	1.32532	1.30915	1.29891
3101.35	1.72183	1.85496	1.5059	1.47419	1.46628	1.42989	1.41825	1.40624	1.3976	1.38291	1.37311	1.34812	1.31963	1.30421	1.29369
3099.42	1.70645	1.84015	1.4956	1.46535	1.45739	1.42195	1.41041	1.39877	1.3905	1.37613	1.36627	1.34171	1.3138	1.29893	1.28817
3097.49	1.69162	1.82475	1.48543	1.45612	1.44844	1.4138	1.40243	1.39109	1.38324	1.36912	1.35932	1.33537	1.30805	1.29348	1.28273
3095.56	1.67729	1.80989	1.47579	1.44679	1.43984	1.4057	1.39457	1.38346	1.37598	1.36206	1.35258	1.3292	1.30242	1.28799	1.27746
3093.63	1.66358	1.79621	1.46648	1.43758	1.43165	1.39784	1.38692	1.37589	1.36876	1.35505	1.3462	1.32291	1.29674	1.2824	1.27208
3091.7	1.65039	1.78337	1.45693	1.42863	1.42346	1.39021	1.3794	1.36843	1.36125	1.34826	1.34003	1.31666	1.29106	1.27682	1.26666
3089.77	1.63685	1.77051	1.44714	1.42003	1.41485	1.38251	1.37186	1.36119	1.35366	1.34156	1.33366	1.31055	1.28555	1.27135	1.26157
3087.84	1.62314	1.75753	1.43745	1.4119	1.40624	1.37479	1.36454	1.35431	1.34676	1.33482	1.32703	1.30459	1.28015	1.26608	1.25675
3085.92	1.61063	1.74527	1.42821	1.40419	1.39832	1.36763	1.3576	1.34763	1.34054	1.32826	1.32053	1.29877	1.27474	1.26104	1.25187
3083.99	1.59988	1.73436	1.42012	1.39705	1.39137	1.36129	1.35114	1.34133	1.33469	1.32242	1.31464	1.29341	1.26971	1.25634	1.24714
3082.06	1.58995	1.72435	1.41306	1.39063	1.38497	1.35528	1.34529	1.33552	1.32899	1.31723	1.30928	1.28865	1.26516	1.25191	1.24274
3080.13	1.58012	1.71462	1.40617	1.3843	1.37836	1.34903	1.33964	1.32976	1.32311	1.31194	1.30385	1.28388	1.26059	1.24751	1.23832
3078.2	1.57061	1.70498	1.3993	1.37784	1.37167	1.34272	1.33378	1.32403	1.31732	1.30639	1.29836	1.27885	1.25608	1.24329	1.23388
3076.27	1.56158	1.69539	1.39285	1.37194	1.36571	1.33686	1.32789	1.31872	1.31213	1.30108	1.29331	1.27412	1.25187	1.23939	1.22984
3074.34	1.55336	1.68653	1.38702	1.36677	1.36061	1.33165	1.32246	1.3139	1.30735	1.29633	1.2889	1.27009	1.24781	1.23563	1.2262
3072.41	1.54632	1.67937	1.38181	1.362	1.35604	1.32711	1.31784	1.30947	1.30277	1.29208	1.28492	1.26646	1.24398	1.23198	1.22273
3070.49	1.54079	1.67423	1.37776	1.35821	1.35251	1.32355	1.3144	1.30584	1.29915	1.28867	1.28151	1.26321	1.24101	1.22893	1.21977
3068.56	1.53729	1.67083	1.37527	1.35587	1.35035	1.32108	1.3122	1.30318	1.29687	1.28646	1.27896	1.26059	1.239	1.22673	1.21769
3066.63	1.53482	1.66769	1.37325	1.35394	1.34842	1.3189	1.31016	1.30061	1.29466	1.28447	1.27678	1.25814	1.237	1.22457	1.2157
3064.7	1.53123	1.66321	1.37027	1.35104	1.34546	1.31596	1.30701	1.29729	1.29143	1.28145	1.27403	1.25517	1.23417	1.22166	1.21293
3062.77	1.52703	1.6584	1.36683	1.3475	1.342	1.31262	1.30334	1.29392	1.28802	1.2779	1.27085	1.25209	1.23117	1.21868	1.20993
3060.84	1.52406	1.65462	1.36424	1.34457	1.33915	1.30982	1.30052	1.29153	1.28534	1.27499	1.26805	1.24959	1.22875	1.21645	1.20745
3058.91	1.52244	1.65167	1.36253	1.34264	1.33703	1.30749	1.29849	1.28971	1.28309	1.27259	1.26575	1.2474	1.22667	1.21447	1.20523
3056.99	1.52259	1.65055	1.36216	1.34234	1.33639	1.30625	1.29739	1.28847	1.28181	1.271	1.26431	1.24585	1.22515	1.21279	1.20363
3055.06	1.52377	1.6512	1.3626	1.34307	1.33678	1.30604	1.29686	1.28769	1.28131	1.27033	1.26354	1.24492	1.22409	1.21157	1.20262
3053.13	1.52333	1.65106	1.36165	1.34237	1.33595	1.30496	1.29538	1.28617	1.27994	1.26923	1.26209	1.24348	1.22245	1.21003	1.20117
3051.2	1.52341	1.65142	1.36129	1.34184	1.3354	1.3042	1.29451	1.28534	1.27904	1.26864	1.26121	1.24272	1.22148	1.20926	1.20028
3049.27	1.52854	1.65584	1.36532	1.34518	1.33842	1.30651	1.29678	1.28751	1.28092	1.27051	1.26289	1.2444	1.22276	1.21066	1.20136
3047.34	1.53774	1.66411	1.3728	1.35158	1.34443	1.31119	1.30121	1.29182	1.28477	1.27414	1.26644	1.24772	1.22544	1.21341	1.20366
3045.41	1.54916	1.67553	1.3822	1.35966	1.35243	1.31747	1.30702	1.29743	1.29001	1.27902	1.27134	1.25207	1.22925	1.21694	1.20696
3043.48	1.56113	1.68732	1.3915	1.36787	1.36062	1.32395	1.31304	1.30293	1.29539	1.28403	1.27624	1.25618	1.23313	1.22019	1.21023
3041.56	1.56796	1.6926	1.39546	1.37138	1.36404	1.32636	1.31528	1.3046	1.29711	1.2856	1.2776	1.25703	1.23403	1.22065	1.2107
3039.63	1.57182	1.69486	1.39698	1.37235	1.36484	1.32646	1.31542	1.30449	1.29686	1.28533	1.27717	1.25642	1.23341	1.21987	1.20975
3037.7	1.58106	1.70369	1.40387	1.37784	1.36982	1.3302	1.31909	1.30788	1.30002	1.28814	1.27989	1.25866	1.23523	1.22152	1.21108
3035.77	1.59563	1.71819	1.4152	1.3875	1.37887	1.33773	1.32631	1.31456	1.30667	1.29405	1.28569	1.26381	1.23955	1.22569	1.21491
3033.84	1.61217	1.7342	1.4275	1.39861	1.38946	1.3468	1.3349	1.32256	1.31464	1.30134	1.29266	1.27041	1.24519	1.23114	1.21999
3031.91	1.62697	1.7484	1.43795	1.408	1.39847	1.35428	1.34178	1.32906	1.32109	1.30746	1.29811	1.27567	1.24974	1.2354	1.22387
3029.98	1.63492	1.75583	1.4425	1.41138	1.40173	1.3565	1.34335	1.33052	1.32257	1.30878	1.29886	1.27631	1.25009	1.23548	1.22384
3028.05	1.63864	1.75886	1.44313	1.41122	1.40149	1.35565	1.34211	1.3292	1.32121	1.30728	1.29717	1.27458	1.24837	1.23349	1.22209
3026.13	1.64876	1.76769	1.44873	1.41592	1.4058	1.35899	1.34537	1.3321	1.32386	1.30969	1.29961	1.2766	1.25026	1.23496	1.22378
3024.2	1.66782	1.78487	1.46148	1.42706	1.4165	1.36811	1.35434	1.34043	1.33178	1.31729	1.30723	1.28334	1.25646	1.24067	1.22937
3022.27	1.68293	1.7985	1.47011	1.43438	1.42369	1.37413	1.36021	1.34591	1.33689	1.32247	1.3124	1.28795	1.26072	1.24465	1.23309
3020.34	1.6928	1.80764	1.47355	1.43708	1.42621	1.37581	1.3617	1.34732	1.33805	1.32381	1.31377	1.2889	1.26169	1.24551	1.23364
3018.41	1.71551	1.82916	1.48755	1.44942	1.4377	1.385	1.37029	1.35543	1.34581	1.33102	1.32075	1.29502	1.26708	1.25062	1.23822
3016.48	1.74991	1.8615	1.51074	1.47006	1.4573	1.40141	1.38583	1.37016	1.36009	1.34452	1.3336	1.30704	1.27749	1.26065	1.2478
3014.55	1.77939	1.88943	1.52909	1.48602	1.47293	1.41462	1.39834	1.38218	1.37168	1.35584	1.34427	1.31721	1.28624	1.26918	1.2562
3012.63	1.80773	1.91737	1.54649	1.50034	1.48721	1.42619	1.40933	1.39272	1.38161	1.36513	1.35337	1.3255	1.29337	1.27599	1.26284
3010.7	1.83773	1.94715	1.56428	1.5143	1.50075	1.43678	1.41922	1.40203	1.39031	1.3727	1.36113	1.33226	1.29913	1.2812	1.26773
3008.77	1.85983	1.96824	1.57354	1.52082	1.50683	1.44146	1.42331	1.40575	1.39401	1.37592	1.36444	1.33511	1.30187	1.28333	1.26964
3006.84	1.87724	1.98391	1.57748	1.52311	1.50891	1.44322	1.42511	1.40711	1.39569	1.37788	1.36631	1.33692	1.30414	1.28521	1.27128
3004.91	1.8919	1.99684	1.57789	1.52205	1.50779	1.44241	1.42489	1.40645	1.39522	1.37769	1.36624	1.33702	1.30465	1.28578	1.2717
3002.98	1.90141	2.00506	1.57292	1.51566	1.50161	1.43714	1.4199	1.40152	1.39052	1.37283	1.36162	1.33289	1.30086	1.28237	1.26838
3001.05	1.91183	2.01428	1.56722	1.50863	1.49464	1.43086	1.41336	1.39543	1.38473	1.36669	1.35547	1.32722	1.29549	1.27751	1.26357
2999.12	1.93269	2.03343	1.56937	1.50899	1.49417	1.42991	1.41181	1.39412	1.38344	1.36521	1.35376	1.32531	1.2935	1.27581	1.26179
2997.2	1.97182	2.06988	1.58679	1.52313	1.50676	1.44011	1.42104	1.40306	1.39183	1.37342	1.3615	1.33192	1.29931	1.28121	1.26704
2995.27	2.02346	2.11877	1.61455	1.54644	1.52881	1.45868	1.43865	1.4201	1.40795	1.38915	1.37653	1.34574	1.3119	1.29276	1.2783
2993.34	2.07493	2.16855	1.64242	1.56984	1.55165	1.4781	1.45728	1.43822	1.42512	1.40555	1.39219	1.3608	1.32561	1.30524	1.29045
2991.41	2.11968	2.21157	1.66506	1.58851	1.57007	1.49344	1.47159	1.4521	1.43834	1.41771	1.40391	1.37196	1.33551	1.31429	1.29916
2989.48	2.15925	2.24812	1.68465	1.60457	1.58614	1.50651	1.48362	1.46358	1.44969	1.428	1.41404	1.38096	1.34364	1.32207	1.30638
2987.55	2.20129	2.28653	1.70804	1.62438	1.60592	1.52282	1.49927	1.47837	1.46444	1.44188	1.42765	1.39313	1.35505	1.33306	1.31658
2985.62	2.24788	2.33088	1.73825	1.65055	1.63135	1.54417	1.52	1.49779	1.48316	1.45991	1.44513	1.40907	1.36954	1.34669	1.32937
2983.69	2.30287	2.38685	1.77965	1.68681	1.66583	1.57311	1.54763	1.5234	1.50726	1.48315	1.4674	1.42903	1.38703	1.36256	1.34442
2981.77	2.34832	2.43454	1.81365	1.71611	1.69313	1.59516	1.56855	1.54244	1.52516	1.50002	1.48346	1.44299	1.39895	1.37291	1.35434
2979.84	2.34717	2.43195	1.80683	1.70905	1.68545	1.58738	1.561	1.53498	1.51785	1.49238	1.47616	1.43592	1.39215	1.36611	1.34792
2977.91	2.32864	2.40896	1.78442	1.68829	1.66483	1.56885	1.54275	1.51786	1.50113	1.47572	1.4602	1.421	1.37839	1.35305	1.33533
2975.98	2.34255	2.41841	1.78879	1.69126	1.66741	1.56958	1.54291	1.51808	1.50102	1.47511	1.45942	1.41958	1.37689	1.35131	1.33338
2974.05	2.37647	2.44926	1.81002	1.70861	1.68407	1.58208	1.55435	1.52867	1.511	1.48457	1.46826	1.42662	1.38287	1.35662	1.33815
2972.12	2.38694	2.45942	1.81228	1.70904	1.68427	1.58217	1.55355	1.52759	1.50984	1.48391	1.46763	1.42546	1.38115	1.35511	1.33673
2970.19	2.38385	2.45662	1.8018	1.69861	1.67381	1.57435	1.54528	1.51955	1.50173	1.47666	1.46046	1.41924	1.37487	1.34945	1.33143
2968.27	2.39624	2.46803	1.80223	1.69757	1.67247	1.57298	1.54386	1.51801	1.49952	1.4747	1.45787	1.41733	1.37271	1.34741	1.32922
2966.34	2.40768	2.47851	1.80004	1.69376	1.66866	1.56762	1.53915	1.51331	1.49447	1.4696	1.45245	1.41229	1.36807	1.34282	1.3244
2964.41	2.3993	2.46932	1.77736	1.6716	1.6474	1.54759	1.52041	1.49526	1.47718	1.45262	1.43599	1.39697	1.3544	1.32988	1.31171
2962.48	2.38695	2.45424	1.74782	1.64286	1.61988	1.52361	1.49759	1.47329	1.45651	1.43259	1.41652	1.37886	1.33812	1.31469	1.29717
2960.55	2.3953	2.45894	1.73515	1.62879	1.60638	1.51223	1.48655	1.46246	1.44653	1.42285	1.40702	1.36975	1.32976	1.30675	1.28999
2958.62	2.42453	2.48898	1.73994	1.63029	1.60757	1.51343	1.48755	1.46313	1.44733	1.42343	1.4077	1.37031	1.33002	1.30674	1.29036
2956.69	2.45476	2.52488	1.74484	1.63173	1.60889	1.51466	1.48871	1.46435	1.44842	1.42457	1.40897	1.37207	1.33141	1.30823	1.29178
2954.76	2.48653	2.55827	1.74996	1.63331	1.61085	1.51635	1.49008	1.46604	1.44994	1.42619	1.41062	1.3742	1.33339	1.31061	1.29404
2952.84	2.52876	2.59706	1.76213	1.64183	1.61891	1.5232	1.49605	1.47187	1.45541	1.43135	1.4156	1.37874	1.33771	1.3149	1.29833
2950.91	2.56795	2.63425	1.77201	1.64909	1.62511	1.52826	1.50035	1.47558	1.45915	1.43475	1.41879	1.38125	1.34002	1.31704	1.30041
2948.98	2.59093	2.65201	1.77124	1.64651	1.62248	1.52533	1.49735	1.47218	1.45629	1.4319	1.41598	1.37838	1.3374	1.31449	1.29766
2947.05	2.59833	2.64934	1.76312	1.63719	1.61405	1.51737	1.48966	1.46471	1.44909	1.42497	1.40932	1.37206	1.33178	1.30918	1.29225
2945.12	2.59553	2.64369	1.75692	1.63094	1.60836	1.51207	1.48437	1.45968	1.44383	1.41995	1.40458	1.36744	1.32748	1.30522	1.28838
2943.19	2.58507	2.63845	1.75586	1.63144	1.60881	1.51189	1.48439	1.45949	1.4432	1.41939	1.40412	1.36682	1.32653	1.30432	1.28781
2941.26	2.56381	2.62381	1.75449	1.63348	1.61081	1.51279	1.48624	1.46117	1.44453	1.42066	1.40538	1.36787	1.32759	1.30524	1.28898
2939.33	2.53318	2.59997	1.75012	1.63325	1.61061	1.51227	1.48654	1.46172	1.44497	1.42097	1.40594	1.36814	1.32862	1.30616	1.28976
2937.41	2.49374	2.56512	1.74028	1.62703	1.60452	1.50767	1.48201	1.45757	1.44115	1.41725	1.40266	1.36513	1.32641	1.30416	1.28764
2935.48	2.43979	2.51261	1.71773	1.60811	1.58654	1.49355	1.46816	1.44442	1.42892	1.40575	1.3915	1.35561	1.31777	1.29633	1.28034
2933.55	2.37605	2.44925	1.68337	1.57861	1.55854	1.47082	1.44658	1.42411	1.40974	1.3879	1.37393	1.34055	1.30426	1.28396	1.26913
2931.62	2.32252	2.39591	1.65299	1.55345	1.53436	1.45112	1.42811	1.40685	1.39326	1.37264	1.35908	1.32765	1.29318	1.27385	1.26002
2929.69	2.29104	2.36542	1.63867	1.54263	1.52375	1.44291	1.42064	1.39991	1.38649	1.36658	1.35344	1.32293	1.28961	1.27073	1.25729
2927.76	2.28142	2.35817	1.64217	1.54726	1.52823	1.44721	1.4251	1.40421	1.39056	1.37086	1.35768	1.32734	1.29398	1.27484	1.26143
2925.83	2.29331	2.37238	1.66283	1.5674	1.54759	1.46382	1.4411	1.41951	1.40566	1.38559	1.37151	1.34058	1.30592	1.28603	1.27223
2923.91	2.31176	2.39218	1.68627	1.59014	1.56888	1.48181	1.45804	1.43564	1.42165	1.40106	1.38578	1.35377	1.31758	1.29702	1.28243
2921.98	2.30673	2.3878	1.68731	1.59155	1.56968	1.48194	1.45775	1.43504	1.42104	1.40034	1.38477	1.35223	1.31587	1.29522	1.28025
2920.05	2.26655	2.34796	1.65784	1.56442	1.54377	1.45912	1.43562	1.41362	1.40005	1.37982	1.36514	1.33343	1.29854	1.27846	1.26414
2918.12	2.20755	2.28969	1.61222	1.52303	1.50447	1.42514	1.4028	1.38243	1.36954	1.35034	1.33703	1.30708	1.27442	1.2553	1.24204
2916.19	2.15153	2.23422	1.57038	1.48579	1.46883	1.39455	1.37336	1.35456	1.34219	1.32414	1.31196	1.28357	1.25287	1.23477	1.22214
2914.26	2.10384	2.18734	1.53907	1.45847	1.44248	1.37196	1.35207	1.33411	1.32223	1.30497	1.29349	1.26608	1.23673	1.2195	1.20716
2912.33	2.06046	2.1466	1.51532	1.4383	1.42304	1.35513	1.33642	1.31881	1.30757	1.29068	1.27968	1.25303	1.22458	1.20777	1.19584
2910.4	2.01888	2.10804	1.4958	1.42259	1.40766	1.34181	1.32373	1.30655	1.29579	1.2792	1.26862	1.2427	1.21473	1.198	1.1866
2908.48	1.97016	2.06122	1.4716	1.403	1.38842	1.32541	1.30789	1.29172	1.28132	1.26531	1.25518	1.23033	1.20292	1.18661	1.17576
2906.55	1.91422	2.00675	1.44092	1.37716	1.36345	1.30422	1.28753	1.27274	1.26278	1.24755	1.23801	1.21456	1.18814	1.17277	1.16227
2904.62	1.8662	1.95999	1.41579	1.35598	1.34311	1.28693	1.271	1.25711	1.24744	1.23277	1.22392	1.20136	1.17599	1.16146	1.15091
2902.69	1.82621	1.9214	1.39686	1.34053	1.3281	1.2743	1.25902	1.24533	1.23596	1.22166	1.21337	1.19123	1.16679	1.15282	1.14222
2900.76	1.78212	1.87976	1.3738	1.3214	1.3096	1.25872	1.2442	1.23079	1.22202	1.2084	1.20035	1.1791	1.15567	1.14227	1.13192
2898.83	1.7356	1.83585	1.34757	1.29913	1.28824	1.24044	1.22677	1.21404	1.20601	1.19334	1.18531	1.16535	1.14303	1.13024	1.12024
2896.9	1.6993	1.80115	1.32854	1.28304	1.27273	1.22701	1.21393	1.20179	1.1944	1.18229	1.17423	1.15516	1.13374	1.12131	1.11154
2894.97	1.67748	1.78047	1.3206	1.2768	1.26665	1.22176	1.20886	1.19691	1.18984	1.17778	1.16972	1.15088	1.12978	1.11745	1.10772
2893.05	1.65515	1.75948	1.31185	1.26989	1.26014	1.21622	1.20362	1.19193	1.18486	1.17306	1.16518	1.14664	1.12575	1.11361	1.10409
2891.12	1.62477	1.72999	1.29532	1.25603	1.2471	1.20505	1.19311	1.18204	1.17492	1.16387	1.1563	1.13861	1.11843	1.10675	1.09762
2889.19	1.60244	1.70783	1.28443	1.24713	1.23883	1.19788	1.18643	1.17564	1.16866	1.15811	1.15064	1.13363	1.114	1.10262	1.09358
2887.26	1.5912	1.69695	1.28266	1.24646	1.23823	1.19729	1.1861	1.17525	1.16842	1.15789	1.15041	1.13355	1.11389	1.10252	1.09335
2885.33	1.58228	1.68868	1.28232	1.24716	1.2387	1.19767	1.18664	1.17583	1.16907	1.1584	1.15098	1.13415	1.11418	1.10273	1.09362
2883.4	1.58055	1.68701	1.28736	1.25262	1.24373	1.20209	1.19075	1.17983	1.17302	1.16199	1.15446	1.13738	1.1168	1.10509	1.09597
2881.47	1.58671	1.69289	1.29869	1.26349	1.25403	1.21106	1.19907	1.1877	1.18068	1.16917	1.16132	1.14346	1.12219	1.11001	1.1006
2879.55	1.59273	1.69921	1.30908	1.27329	1.26339	1.21916	1.20667	1.1948	1.18748	1.17559	1.16749	1.14881	1.1271	1.11432	1.10469
2877.62	1.60063	1.70765	1.31996	1.28338	1.27311	1.22744	1.21448	1.20211	1.19437	1.18204	1.17376	1.15431	1.13206	1.11861	1.10881
2875.69	1.61263	1.71945	1.33349	1.29565	1.28476	1.237	1.22349	1.21055	1.20223	1.18934	1.18076	1.16031	1.13714	1.12313	1.11296
2873.76	1.62315	1.72912	1.34504	1.306	1.29437	1.24447	1.23035	1.21683	1.20808	1.19468	1.18558	1.16416	1.13996	1.12559	1.11506
2871.83	1.63057	1.73564	1.35315	1.3132	1.30107	1.24942	1.2345	1.22055	1.21154	1.19767	1.18798	1.16597	1.14087	1.12624	1.11556
2869.9	1.63786	1.74213	1.36041	1.31933	1.30715	1.25378	1.23806	1.22385	1.21445	1.20018	1.19026	1.16768	1.14177	1.12693	1.11613
2867.97	1.64557	1.74979	1.36773	1.32515	1.31309	1.25804	1.24179	1.22724	1.21737	1.20287	1.19309	1.16968	1.14302	1.128	1.11698
2866.04	1.65011	1.75491	1.37202	1.3282	1.31608	1.26	1.24352	1.22853	1.21849	1.20375	1.19406	1.16993	1.14291	1.12767	1.11656
2864.12	1.64583	1.75045	1.3678	1.32367	1.31144	1.25551	1.23923	1.22402	1.21432	1.1992	1.18952	1.16527	1.13861	1.12326	1.11234
2862.19	1.6307	1.73457	1.35303	1.30954	1.29753	1.24314	1.22752	1.21253	1.20341	1.18818	1.17882	1.15506	1.1293	1.11427	1.10367
2860.26	1.60798	1.71144	1.3304	1.28838	1.27699	1.22541	1.2106	1.19627	1.1877	1.17304	1.16417	1.14148	1.11679	1.10258	1.09236
2858.33	1.58065	1.68401	1.3022	1.26251	1.25207	1.20432	1.19037	1.17704	1.16905	1.15552	1.1471	1.12597	1.10262	1.08943	1.07979
2856.4	1.55037	1.65399	1.2698	1.23299	1.22364	1.18044	1.16768	1.15558	1.14824	1.13608	1.12818	1.10881	1.08723	1.07506	1.0662
2854.47	1.52235	1.62641	1.23746	1.20319	1.19484	1.15628	1.14495	1.13416	1.12745	1.11656	1.1093	1.09162	1.07193	1.06074	1.05269
2852.54	1.50738	1.61134	1.21391	1.18066	1.17298	1.13813	1.12795	1.11813	1.11197	1.10183	1.09518	1.0788	1.06055	1.0501	1.04264
2850.61	1.5192	1.62207	1.21052	1.17587	1.16837	1.13491	1.125	1.1155	1.10958	1.09952	1.09307	1.07716	1.05927	1.04899	1.04163
2848.69	1.56987	1.67057	1.23713	1.19807	1.18992	1.15408	1.14325	1.13308	1.12669	1.11602	1.10907	1.09213	1.07291	1.06193	1.05392
2846.76	1.66243	1.75936	1.29368	1.24656	1.23649	1.19371	1.18076	1.16872	1.16097	1.14861	1.14052	1.12051	1.09813	1.08538	1.07591
2844.83	1.76689	1.85816	1.34661	1.28952	1.27724	1.22682	1.21181	1.19785	1.18859	1.17429	1.16506	1.14163	1.11626	1.10158	1.0908
2842.9	1.8177	1.90404	1.34067	1.2782	1.26607	1.21609	1.20131	1.18758	1.17826	1.16415	1.15486	1.1315	1.10647	1.09173	1.08109
2840.97	1.8138	1.89785	1.29049	1.22751	1.21727	1.17389	1.16098	1.14891	1.14076	1.12848	1.12	1.09956	1.07732	1.06412	1.05462
2839.04	1.81661	1.89889	1.25124	1.187	1.178	1.13918	1.12761	1.11654	1.10936	1.09831	1.0904	1.07226	1.05216	1.04025	1.03164
2837.11	1.84157	1.92189	1.23606	1.16889	1.16017	1.12221	1.11103	1.10004	1.09325	1.0824	1.07466	1.05731	1.03789	1.02649	1.01824
2835.19	1.86945	1.94817	1.23516	1.16518	1.15618	1.11692	1.1055	1.09421	1.08744	1.07624	1.06852	1.05097	1.03134	1.01992	1.01166
2833.26	1.8837	1.96131	1.23991	1.16875	1.15929	1.11806	1.1061	1.09449	1.0875	1.07588	1.06807	1.04991	1.02972	1.0181	1.00952
2831.33	1.8741	1.95145	1.24302	1.17321	1.16342	1.12065	1.10812	1.09642	1.08907	1.07723	1.06939	1.05065	1.03001	1.01816	1.00925
2829.4	1.84032	1.9195	1.24154	1.17519	1.16528	1.12185	1.10894	1.09733	1.08972	1.07776	1.07005	1.05105	1.0301	1.01804	1.00909
2827.47	1.7903	1.87343	1.23613	1.17435	1.16442	1.12125	1.10827	1.09676	1.08915	1.0771	1.06957	1.05069	1.02956	1.01737	1.00862
2825.54	1.73257	1.81991	1.22729	1.17065	1.16091	1.11861	1.10588	1.09452	1.08702	1.07523	1.06777	1.04927	1.02826	1.01614	1.00757
2823.61	1.67299	1.76417	1.21545	1.16433	1.15496	1.1139	1.1017	1.09056	1.08328	1.07206	1.06467	1.04661	1.02613	1.01432	1.00581
2821.68	1.61382	1.70904	1.20069	1.15529	1.14627	1.10702	1.09549	1.0848	1.07786	1.06721	1.06003	1.04251	1.02289	1.01149	1.0032
2819.76	1.55511	1.65434	1.18236	1.14254	1.13403	1.09719	1.08636	1.0765	1.06996	1.05985	1.05303	1.03634	1.0178	1.00683	0.99897
2817.83	1.49842	1.60112	1.1616	1.12692	1.11923	1.08511	1.07502	1.06609	1.05994	1.05049	1.04409	1.02851	1.0111	1.00066	0.99324
2815.9	1.44549	1.55102	1.14038	1.11044	1.10366	1.07238	1.06324	1.05501	1.04926	1.04057	1.03465	1.02021	1.00395	0.99411	0.9871
2813.97	1.39609	1.50383	1.11902	1.09363	1.08757	1.05932	1.05126	1.04356	1.03832	1.03034	1.02494	1.01167	0.99657	0.98734	0.98077
2812.04	1.34999	1.45961	1.09796	1.07691	1.07139	1.04622	1.03904	1.03194	1.02722	1.01997	1.01504	1.0029	0.98891	0.98029	0.97415
2810.11	1.30752	1.41893	1.07791	1.06081	1.05591	1.03366	1.02717	1.02077	1.0165	1.00999	1.00543	0.99427	0.9813	0.97334	0.96754
2808.18	1.26853	1.38181	1.05915	1.04558	1.04151	1.02181	1.01609	1.01035	1.00645	1.00062	0.99634	0.98602	0.97406	0.96675	0.96126
2806.25	1.23267	1.3481	1.0418	1.03148	1.02826	1.01073	1.00582	1.00066	0.99708	0.99182	0.98783	0.9783	0.9673	0.96056	0.95537
2804.33	1.19979	1.31726	1.02591	1.01862	1.01613	1.00051	0.99624	0.99163	0.9884	0.98365	0.97999	0.97119	0.96096	0.95466	0.94976
2802.4	1.16966	1.28849	1.01142	1.00686	1.00492	0.99117	0.9873	0.98328	0.98042	0.97603	0.97268	0.96449	0.95485	0.94889	0.94426
2800.47	1.14182	1.26153	0.99803	0.99599	0.99433	0.98245	0.97883	0.97539	0.97281	0.96869	0.96552	0.95781	0.9487	0.94297	0.93865
2798.54	1.1159	1.23643	0.98546	0.98578	0.98434	0.9741	0.97073	0.96764	0.96526	0.9614	0.95834	0.95107	0.94234	0.93683	0.9328
2796.61	1.09216	1.21357	0.9741	0.9765	0.97536	0.96634	0.96326	0.96023	0.9581	0.95441	0.95152	0.94459	0.93613	0.93082	0.92695
2794.68	1.07097	1.19323	0.9645	0.96866	0.96776	0.95959	0.9567	0.95372	0.95181	0.94819	0.94549	0.93877	0.93052	0.92531	0.92151
2792.75	1.05132	1.17425	0.95583	0.96159	0.96076	0.95332	0.95062	0.94785	0.94604	0.94252	0.93992	0.93347	0.92534	0.92022	0.91652
2790.83	1.03198	1.15546	0.94704	0.9543	0.95354	0.94697	0.94463	0.94215	0.9404	0.93705	0.93452	0.92841	0.92035	0.91542	0.91184
2788.9	1.01342	1.13743	0.93859	0.94723	0.94667	0.94108	0.93909	0.93685	0.93524	0.93203	0.92959	0.92362	0.91567	0.91084	0.90729
2786.97	0.99645	1.12087	0.93108	0.94097	0.94062	0.93566	0.93376	0.93163	0.93011	0.92699	0.92456	0.91849	0.9106	0.90575	0.90215
2785.04	0.98065	1.10539	0.92415	0.93499	0.93475	0.92964	0.92763	0.9255	0.92387	0.92083	0.91831	0.91212	0.90422	0.89935	0.89575
2783.11	0.96508	1.09022	0.91709	0.92859	0.92839	0.92267	0.92054	0.91832	0.91653	0.91362	0.91095	0.9047	0.89687	0.89202	0.88853
2781.18	0.94949	1.07506	0.90972	0.92178	0.9216	0.91537	0.91321	0.91089	0.90906	0.90621	0.90351	0.89725	0.88958	0.88479	0.88142
2779.25	0.93442	1.06044	0.90247	0.91516	0.91489	0.90842	0.90627	0.90394	0.90218	0.89928	0.89669	0.89046	0.88295	0.87822	0.87494
2777.32	0.92038	1.04681	0.89584	0.90927	0.90876	0.90222	0.90004	0.89776	0.89614	0.89315	0.89069	0.88453	0.87715	0.87244	0.86924
2775.4	0.90714	1.03383	0.88982	0.90398	0.90329	0.89676	0.89456	0.89233	0.8908	0.88784	0.88542	0.87933	0.87207	0.86746	0.86432
2773.47	0.89445	1.02127	0.88421	0.89909	0.8984	0.89184	0.88975	0.88761	0.88606	0.88321	0.88078	0.87475	0.86764	0.86316	0.86011
2771.54	0.88224	1.00929	0.87902	0.89466	0.89398	0.88742	0.88547	0.88345	0.88188	0.87907	0.87668	0.87075	0.86375	0.85936	0.85641
2769.61	0.87038	0.99778	0.87405	0.89045	0.88975	0.88337	0.88149	0.87954	0.87803	0.87519	0.87287	0.86713	0.86016	0.85585	0.85291
2767.68	0.85909	0.98673	0.86932	0.88645	0.88576	0.87966	0.87783	0.87593	0.87444	0.87162	0.86937	0.86379	0.85686	0.85261	0.84964
2765.75	0.84854	0.97629	0.86495	0.88276	0.88215	0.87631	0.87454	0.87268	0.87119	0.86847	0.86627	0.86068	0.85392	0.84966	0.84676
2763.82	0.8384	0.96635	0.86079	0.87924	0.87876	0.87312	0.87143	0.86956	0.86811	0.86552	0.86339	0.85776	0.85114	0.84689	0.84412
2761.89	0.82869	0.95692	0.85683	0.87596	0.87561	0.87011	0.86842	0.86661	0.86521	0.86273	0.86062	0.85511	0.84846	0.84431	0.84156
2759.97	0.81963	0.94809	0.85319	0.87304	0.87275	0.86738	0.86566	0.86397	0.86258	0.86013	0.85805	0.8527	0.84601	0.84193	0.83913
2758.04	0.81105	0.93972	0.84979	0.87032	0.87002	0.86479	0.8631	0.86152	0.86014	0.85765	0.85563	0.85033	0.84374	0.8397	0.83686
2756.11	0.80278	0.93165	0.84646	0.86759	0.86732	0.86223	0.86059	0.85908	0.85775	0.85521	0.85324	0.84797	0.8415	0.83753	0.83466
2754.18	0.79499	0.92399	0.84338	0.86503	0.8648	0.85981	0.85819	0.85673	0.85548	0.85294	0.85096	0.84575	0.8394	0.83543	0.83255
2752.25	0.78768	0.91674	0.84055	0.86272	0.8625	0.85752	0.85602	0.85456	0.85333	0.85084	0.84887	0.84371	0.83749	0.83343	0.83062
2750.32	0.78037	0.9096	0.83756	0.86029	0.8601	0.85516	0.85383	0.85234	0.85108	0.84868	0.84678	0.84171	0.83551	0.83146	0.82873
2748.39	0.77302	0.90245	0.83434	0.8576	0.85747	0.85273	0.85145	0.84997	0.84874	0.8464	0.84459	0.83963	0.83338	0.82945	0.82679
2746.47	0.76605	0.89561	0.83127	0.85499	0.85492	0.85045	0.84913	0.84769	0.84653	0.84427	0.84251	0.83761	0.83138	0.82753	0.82492
2744.54	0.7596	0.88922	0.82845	0.85263	0.85257	0.84832	0.84707	0.84562	0.84453	0.84234	0.84059	0.83572	0.8296	0.8258	0.82315
2742.61	0.75352	0.88323	0.82578	0.85038	0.85032	0.84627	0.84516	0.84372	0.8427	0.84054	0.83871	0.83391	0.82791	0.82416	0.82141
2740.68	0.74778	0.87764	0.82329	0.84832	0.84831	0.84437	0.84329	0.84195	0.84101	0.83884	0.83692	0.83224	0.82628	0.82259	0.81977
2738.75	0.74216	0.87216	0.82078	0.84633	0.84637	0.8425	0.84136	0.84013	0.83921	0.8371	0.83519	0.8306	0.82465	0.82101	0.81823
2736.82	0.73621	0.86635	0.8179	0.84398	0.84409	0.8403	0.83922	0.83802	0.83707	0.83506	0.83326	0.82868	0.82292	0.81925	0.81655
2734.89	0.73015	0.86037	0.8148	0.84133	0.84154	0.8379	0.83694	0.8358	0.83479	0.83289	0.83116	0.82658	0.82111	0.81734	0.81475
2732.96	0.72464	0.85486	0.81197	0.83887	0.83915	0.83573	0.8348	0.83381	0.83277	0.83093	0.82925	0.82468	0.81939	0.81557	0.81308
2731.04	0.71987	0.85008	0.80965	0.83686	0.83715	0.83391	0.83296	0.83213	0.83112	0.82927	0.82762	0.82311	0.81779	0.81407	0.81161
2729.11	0.71551	0.8458	0.80765	0.83514	0.83543	0.83229	0.83138	0.83055	0.8296	0.82776	0.82613	0.82171	0.81627	0.81272	0.8102
2727.18	0.71117	0.84159	0.80562	0.8334	0.83367	0.83069	0.8298	0.82888	0.82801	0.82623	0.8246	0.82028	0.8148	0.81128	0.80877
2725.25	0.70686	0.83733	0.80348	0.83152	0.83176	0.82902	0.82814	0.82719	0.8264	0.82461	0.82302	0.81878	0.81338	0.80981	0.80741
2723.32	0.70286	0.83331	0.8015	0.82976	0.82995	0.82739	0.82654	0.82571	0.82487	0.82306	0.82151	0.81738	0.81203	0.8085	0.80619
2721.39	0.6991	0.82947	0.79961	0.82808	0.82827	0.82581	0.82501	0.82426	0.8234	0.82159	0.82007	0.81602	0.81069	0.80724	0.80499
2719.46	0.69531	0.8256	0.79756	0.82621	0.82655	0.82414	0.82341	0.82263	0.82189	0.82009	0.81862	0.81455	0.80925	0.80589	0.80366
2717.53	0.69172	0.82198	0.79557	0.82442	0.82493	0.82257	0.82189	0.82108	0.82044	0.81868	0.81726	0.81311	0.80789	0.80461	0.80233
2715.61	0.68863	0.81887	0.79391	0.82303	0.82355	0.82128	0.82061	0.81985	0.81917	0.81747	0.81605	0.81188	0.80674	0.80349	0.80115
2713.68	0.68589	0.81605	0.79253	0.8219	0.82236	0.82014	0.81949	0.81876	0.81802	0.81639	0.81491	0.81084	0.80573	0.80244	0.80008
2711.75	0.68322	0.81327	0.79113	0.82071	0.82114	0.81894	0.81833	0.81762	0.81686	0.8153	0.81372	0.80979	0.80471	0.8014	0.79902
2709.82	0.68041	0.81038	0.78956	0.8193	0.81975	0.81762	0.81704	0.81631	0.81558	0.81408	0.81244	0.80863	0.80361	0.80031	0.79792
2707.89	0.6776	0.80751	0.78793	0.81783	0.81833	0.8163	0.81568	0.81499	0.81426	0.81276	0.81117	0.80741	0.8025	0.79921	0.79685
2705.96	0.6751	0.80492	0.78649	0.81655	0.81706	0.81513	0.81444	0.81385	0.81308	0.81153	0.81006	0.80628	0.80146	0.79822	0.79587
2704.03	0.6728	0.80251	0.78514	0.81533	0.81584	0.81399	0.81335	0.81277	0.81199	0.81044	0.80902	0.80526	0.80045	0.7972	0.79492
2702.1	0.67044	0.80002	0.7837	0.81398	0.81452	0.81272	0.81225	0.81155	0.81084	0.80937	0.80787	0.80425	0.79936	0.79606	0.79389
2700.18	0.66806	0.79746	0.78216	0.81256	0.81317	0.81135	0.811	0.81022	0.80962	0.80825	0.80666	0.80314	0.79823	0.7949	0.79284
2698.25	0.66576	0.79498	0.78064	0.81112	0.81181	0.80997	0.80963	0.80891	0.80837	0.80705	0.80547	0.8019	0.79711	0.7938	0.79179
2696.32	0.6636	0.79266	0.77921	0.80975	0.81044	0.80869	0.80836	0.80771	0.80716	0.80577	0.80432	0.80068	0.79604	0.79279	0.79075
2694.39	0.66154	0.79044	0.77782	0.80848	0.80912	0.80755	0.80725	0.80658	0.80601	0.8045	0.80321	0.79958	0.79497	0.79185	0.78974
2692.46	0.65948	0.78827	0.77641	0.80725	0.80784	0.80643	0.80613	0.80544	0.80487	0.80331	0.80211	0.79854	0.79388	0.79086	0.78871
2690.53	0.6575	0.78619	0.77498	0.80596	0.80659	0.80524	0.80491	0.8043	0.80372	0.80218	0.80099	0.79753	0.79278	0.78978	0.78766
2688.6	0.65574	0.78422	0.77364	0.80472	0.80536	0.80404	0.80367	0.80321	0.8026	0.80111	0.79986	0.79651	0.79176	0.78875	0.78665
2686.68	0.65418	0.78238	0.77245	0.80362	0.80419	0.80294	0.80251	0.80215	0.80152	0.80015	0.79882	0.79551	0.79085	0.78784	0.7857
2684.75	0.65271	0.78064	0.77134	0.80258	0.80308	0.80189	0.80144	0.80111	0.80049	0.79924	0.79787	0.79452	0.78999	0.78696	0.78482
2682.82	0.65134	0.77902	0.77027	0.80156	0.80209	0.80088	0.80049	0.80016	0.79955	0.79832	0.797	0.79355	0.78916	0.78605	0.78402
2680.89	0.65006	0.77752	0.76928	0.80058	0.80119	0.79995	0.79965	0.79929	0.79867	0.79745	0.79615	0.79266	0.78832	0.78518	0.78326
2678.96	0.64872	0.77596	0.76824	0.79952	0.80021	0.79897	0.79873	0.79833	0.79773	0.79654	0.79521	0.79176	0.78745	0.7843	0.78245
2677.03	0.6472	0.77428	0.76701	0.79827	0.79902	0.79783	0.7976	0.79719	0.79662	0.79545	0.79414	0.79077	0.78648	0.78333	0.78146
2675.1	0.6458	0.77271	0.76581	0.79708	0.79784	0.79673	0.79643	0.79607	0.79553	0.79433	0.79308	0.78978	0.78545	0.78241	0.78045
2673.17	0.64474	0.77145	0.76485	0.79614	0.79687	0.79581	0.79546	0.79515	0.79463	0.79339	0.79217	0.78892	0.78451	0.78161	0.77961
2671.25	0.64371	0.7702	0.76389	0.79522	0.79589	0.79489	0.79455	0.79423	0.79374	0.7925	0.79129	0.78803	0.78363	0.7808	0.77886
2669.32	0.64247	0.7687	0.76273	0.79411	0.79473	0.79384	0.7935	0.79315	0.7927	0.79151	0.79029	0.78702	0.7827	0.77988	0.77796
2667.39	0.64121	0.76713	0.76153	0.79294	0.7936	0.79275	0.7924	0.79205	0.79161	0.79045	0.78925	0.78601	0.78176	0.7789	0.77697
2665.46	0.64008	0.76573	0.76041	0.79185	0.79256	0.79171	0.79137	0.79105	0.7906	0.7894	0.78827	0.78504	0.78086	0.77793	0.77606
2663.53	0.63919	0.76464	0.75945	0.79091	0.79162	0.79074	0.79046	0.79019	0.78975	0.78847	0.78738	0.78417	0.78005	0.77709	0.77529
2661.6	0.63854	0.76378	0.75867	0.79006	0.79081	0.78988	0.78966	0.78943	0.78896	0.78768	0.7866	0.78345	0.77931	0.7764	0.77458
2659.67	0.63773	0.76273	0.75775	0.78905	0.78985	0.78892	0.78877	0.78851	0.78805	0.78681	0.78573	0.78267	0.77845	0.77566	0.7738
2657.74	0.63663	0.76133	0.75655	0.78781	0.78865	0.78777	0.78767	0.78738	0.78701	0.78579	0.78471	0.78171	0.77741	0.77479	0.77289
2655.82	0.6356	0.76003	0.75536	0.7866	0.78749	0.78668	0.7866	0.78631	0.78598	0.78478	0.78369	0.78072	0.77644	0.77388	0.77198
2653.89	0.63498	0.75921	0.75447	0.78568	0.78658	0.78585	0.78575	0.78546	0.78504	0.7839	0.78283	0.77983	0.77569	0.77303	0.77116
2651.96	0.63477	0.75877	0.75386	0.78505	0.78588	0.78522	0.78507	0.78477	0.78425	0.78318	0.78213	0.77906	0.77505	0.77228	0.77046
2650.03	0.63451	0.7582	0.75315	0.78435	0.78513	0.7845	0.78433	0.78404	0.7835	0.78247	0.78143	0.77832	0.77435	0.77157	0.76975
2648.1	0.63383	0.7572	0.75208	0.78328	0.78406	0.78352	0.78333	0.78308	0.78258	0.78157	0.78054	0.77748	0.77347	0.77075	0.76895
2646.17	0.63308	0.75614	0.75096	0.78211	0.78289	0.78246	0.7823	0.78205	0.7816	0.7806	0.77958	0.77658	0.77256	0.76988	0.76813
2644.24	0.63275	0.75556	0.75022	0.78125	0.78201	0.78161	0.78149	0.7812	0.7808	0.77983	0.7788	0.77576	0.77184	0.76914	0.76742
2642.32	0.63282	0.75538	0.74974	0.78065	0.7814	0.78097	0.78087	0.78057	0.78018	0.77923	0.77818	0.77508	0.77127	0.76855	0.76679
2640.39	0.63296	0.75529	0.74921	0.78006	0.78082	0.78035	0.78024	0.77999	0.77959	0.77858	0.77757	0.77445	0.77063	0.76796	0.76615
2638.46	0.63313	0.75521	0.74863	0.77943	0.7802	0.77971	0.77957	0.77939	0.77899	0.77789	0.77688	0.77386	0.76994	0.76729	0.76553
2636.53	0.63343	0.75519	0.74817	0.77884	0.77961	0.77907	0.77895	0.77882	0.77835	0.77722	0.77621	0.7733	0.76928	0.76665	0.76493
2634.6	0.63374	0.75513	0.7477	0.77817	0.77902	0.77837	0.77829	0.77818	0.77761	0.77652	0.7755	0.77268	0.7686	0.766	0.76425
2632.67	0.63392	0.75498	0.74702	0.77734	0.77827	0.77756	0.7775	0.77735	0.77678	0.77578	0.77472	0.77194	0.76786	0.76529	0.76346
2630.74	0.63397	0.75477	0.74616	0.77641	0.77737	0.77668	0.7766	0.77641	0.77588	0.77495	0.77392	0.77114	0.7671	0.76451	0.76264
2628.81	0.63413	0.7546	0.7453	0.77548	0.77643	0.77582	0.7757	0.7755	0.77499	0.77404	0.7731	0.77031	0.76634	0.76369	0.76184
2626.89	0.63445	0.75455	0.74453	0.77457	0.77552	0.77497	0.77481	0.77464	0.77419	0.77317	0.77228	0.76945	0.76558	0.76287	0.76107
2624.96	0.63476	0.75449	0.74367	0.77359	0.77453	0.77403	0.77385	0.77373	0.77335	0.77232	0.77143	0.76855	0.76478	0.76209	0.76024
2623.03	0.63509	0.75447	0.74276	0.77256	0.77349	0.77307	0.77289	0.77281	0.77246	0.77144	0.77054	0.76765	0.76393	0.7613	0.75942
2621.1	0.6356	0.75465	0.74199	0.77161	0.77253	0.77221	0.77207	0.77195	0.7716	0.77061	0.76969	0.7668	0.76309	0.76047	0.75873
2619.17	0.63613	0.7549	0.74124	0.77071	0.77157	0.77134	0.77127	0.7711	0.77074	0.76978	0.76883	0.76596	0.76226	0.75964	0.75808
2617.24	0.63655	0.75505	0.74038	0.76977	0.77059	0.77038	0.77035	0.77021	0.76984	0.76887	0.76791	0.76511	0.76142	0.75883	0.75736
2615.31	0.63702	0.75523	0.7396	0.76889	0.76973	0.7695	0.76944	0.7694	0.76904	0.76801	0.76709	0.76432	0.76063	0.75809	0.7566
2613.38	0.63752	0.75537	0.73891	0.7681	0.76896	0.7687	0.76863	0.76865	0.7683	0.76725	0.76639	0.76361	0.7599	0.75743	0.75584
2611.46	0.63773	0.75519	0.73803	0.76719	0.76804	0.7678	0.76778	0.76781	0.76746	0.76644	0.76558	0.76287	0.75913	0.75674	0.75507
2609.53	0.63766	0.75477	0.73702	0.76615	0.76702	0.76683	0.76687	0.7669	0.76653	0.76553	0.76465	0.76206	0.75836	0.75598	0.75432
2607.6	0.63754	0.75438	0.73611	0.76515	0.76609	0.76593	0.76601	0.76603	0.76567	0.76469	0.76377	0.76128	0.75769	0.7552	0.7536
2605.67	0.63743	0.75405	0.73529	0.76425	0.76525	0.76515	0.76522	0.76522	0.76491	0.76398	0.76302	0.76057	0.75704	0.75449	0.75291
2603.74	0.63734	0.75375	0.73457	0.76351	0.76448	0.76448	0.76452	0.76452	0.76424	0.76338	0.76241	0.75991	0.75635	0.75389	0.75229
2601.81	0.6373	0.75353	0.73399	0.76293	0.76383	0.76393	0.76395	0.76396	0.76366	0.76284	0.7619	0.75932	0.75568	0.75339	0.75179
2599.88	0.63712	0.75315	0.73341	0.76233	0.76319	0.76335	0.76339	0.76343	0.76306	0.76231	0.76135	0.75875	0.75511	0.75291	0.7513
2597.96	0.6366	0.75245	0.73267	0.76155	0.76246	0.76266	0.7627	0.76278	0.76236	0.76167	0.76069	0.75815	0.75455	0.75234	0.75072
2596.03	0.63588	0.75151	0.73182	0.76073	0.7617	0.76188	0.76193	0.76205	0.76163	0.76096	0.76	0.75751	0.75395	0.75166	0.75009
2594.1	0.63496	0.75036	0.73084	0.75985	0.76077	0.761	0.76113	0.76119	0.76085	0.76017	0.75924	0.75677	0.75326	0.75087	0.74937
2592.17	0.63371	0.7489	0.72967	0.75874	0.75956	0.75996	0.7602	0.76017	0.75993	0.75923	0.75829	0.75583	0.75236	0.74996	0.74848
2590.24	0.63222	0.74723	0.72843	0.75748	0.75824	0.75885	0.7591	0.75908	0.75887	0.75817	0.75722	0.75477	0.75129	0.74896	0.74746
2588.31	0.63071	0.74552	0.72722	0.75621	0.75702	0.75766	0.7579	0.75795	0.75774	0.75704	0.7561	0.75372	0.75024	0.74793	0.74643
2586.38	0.62921	0.7438	0.72596	0.75492	0.75584	0.75639	0.75665	0.75672	0.75652	0.75581	0.7549	0.75264	0.7492	0.74688	0.74536
2584.45	0.62768	0.74205	0.72463	0.75361	0.7546	0.7551	0.75535	0.75543	0.75524	0.75451	0.75363	0.75147	0.74803	0.74578	0.74422
2582.53	0.62614	0.74028	0.72329	0.75234	0.75334	0.75383	0.75402	0.75415	0.75398	0.75324	0.75235	0.75023	0.74677	0.74463	0.74308
2580.6	0.62465	0.73856	0.72201	0.75112	0.75208	0.75258	0.75274	0.7529	0.75276	0.75201	0.75114	0.749	0.74559	0.74349	0.74199
2578.67	0.62326	0.73695	0.72081	0.74994	0.75086	0.75136	0.75154	0.7517	0.75155	0.75084	0.75002	0.74783	0.74457	0.74245	0.74094
2576.74	0.62202	0.73556	0.71972	0.74881	0.74977	0.75023	0.7504	0.7506	0.75041	0.74978	0.74899	0.74677	0.74366	0.74147	0.73994
2574.81	0.62096	0.73434	0.71871	0.74775	0.74876	0.74918	0.74934	0.74955	0.74937	0.74882	0.74799	0.74578	0.74275	0.74048	0.73902
2572.88	0.61997	0.73311	0.71768	0.74669	0.74772	0.74811	0.74832	0.74845	0.74833	0.74781	0.74695	0.7448	0.74175	0.73949	0.73807
2570.95	0.61896	0.73184	0.71659	0.74558	0.74661	0.74704	0.74729	0.74736	0.74726	0.74673	0.74587	0.7438	0.74069	0.73851	0.73707
2569.02	0.61804	0.73068	0.71549	0.74445	0.74547	0.74602	0.74624	0.74634	0.74623	0.74568	0.74484	0.74284	0.73969	0.73756	0.73608
2567.1	0.61731	0.72968	0.71448	0.74342	0.74442	0.74507	0.74525	0.74541	0.74525	0.74472	0.74392	0.74191	0.73875	0.73667	0.73519
2565.17	0.61675	0.72887	0.71356	0.74251	0.74349	0.74418	0.74436	0.74453	0.74428	0.74385	0.74309	0.74101	0.73786	0.73579	0.7344
2563.24	0.61629	0.72824	0.71271	0.74161	0.74261	0.74328	0.74349	0.74364	0.74336	0.74297	0.74222	0.74015	0.73701	0.73488	0.73364
2561.31	0.61584	0.72763	0.71182	0.74065	0.74169	0.74233	0.74256	0.74272	0.74248	0.74205	0.74126	0.73925	0.73619	0.73401	0.7328
2559.38	0.61543	0.72701	0.71089	0.73968	0.74072	0.74135	0.74162	0.74177	0.74162	0.74114	0.7403	0.7383	0.73535	0.73321	0.7319
2557.45	0.61525	0.72654	0.71009	0.73879	0.73983	0.74045	0.7408	0.74089	0.74084	0.7403	0.73942	0.73741	0.73454	0.73247	0.73107
2555.52	0.61526	0.72623	0.70944	0.73801	0.73902	0.73966	0.74004	0.74012	0.7401	0.73951	0.73864	0.73662	0.73377	0.73173	0.73034
2553.6	0.61522	0.72586	0.7087	0.7372	0.73815	0.73886	0.7392	0.73935	0.73927	0.73868	0.73787	0.73586	0.73295	0.73093	0.72952
2551.67	0.61505	0.72542	0.70781	0.73632	0.7372	0.73803	0.73828	0.73848	0.73833	0.73777	0.73704	0.73505	0.73207	0.73002	0.72864
2549.74	0.6149	0.72504	0.70694	0.73542	0.73627	0.73716	0.73736	0.73757	0.73743	0.73687	0.73615	0.73421	0.73119	0.72916	0.72783
2547.81	0.61485	0.72476	0.70612	0.73453	0.7354	0.73622	0.73644	0.73671	0.73658	0.73605	0.73527	0.73335	0.73037	0.72838	0.72707
2545.88	0.61489	0.72453	0.70536	0.73367	0.73456	0.73529	0.73556	0.73587	0.73573	0.73522	0.73442	0.7325	0.72961	0.7276	0.72631
2543.95	0.61507	0.72442	0.7047	0.73286	0.73378	0.73446	0.73479	0.73508	0.73493	0.73441	0.73362	0.73174	0.72888	0.72681	0.72554
2542.02	0.61533	0.72435	0.7041	0.73209	0.73305	0.73373	0.73405	0.73435	0.73417	0.73366	0.73285	0.73103	0.72815	0.72606	0.72479
2540.09	0.61548	0.72421	0.70337	0.73124	0.73226	0.73298	0.73326	0.73356	0.73337	0.73291	0.73208	0.73027	0.72738	0.72535	0.72408
2538.17	0.61545	0.72401	0.70254	0.73035	0.73137	0.73215	0.73241	0.73265	0.73251	0.73209	0.73125	0.72942	0.72655	0.72463	0.72334
2536.24	0.61539	0.72376	0.70173	0.72949	0.73045	0.73128	0.73155	0.73175	0.73164	0.73128	0.73038	0.72857	0.72574	0.72389	0.72256
2534.31	0.61529	0.72342	0.70097	0.7286	0.72958	0.7304	0.73068	0.7309	0.73077	0.73046	0.7295	0.72771	0.72498	0.72313	0.7218
2532.38	0.61512	0.723	0.70022	0.72771	0.72876	0.72955	0.72985	0.73007	0.72991	0.72958	0.72869	0.72687	0.72424	0.72233	0.72107
2530.45	0.61494	0.72258	0.69953	0.72692	0.72801	0.72877	0.72907	0.72931	0.72911	0.72872	0.72796	0.72614	0.72351	0.72153	0.72034
2528.52	0.61473	0.72212	0.69888	0.7262	0.7273	0.72805	0.72831	0.7286	0.72838	0.72796	0.72726	0.72546	0.72282	0.72079	0.71958
2526.59	0.61432	0.7215	0.6981	0.72544	0.72649	0.72729	0.72755	0.72782	0.72764	0.72718	0.72653	0.72473	0.72211	0.72006	0.71881
2524.66	0.61363	0.72059	0.69715	0.7246	0.72554	0.72639	0.72672	0.72695	0.72682	0.72633	0.72573	0.72392	0.72132	0.7193	0.71804
2522.74	0.61277	0.71947	0.69617	0.72371	0.72459	0.72546	0.72582	0.72606	0.72597	0.72548	0.72484	0.72305	0.7205	0.71855	0.71727
2520.81	0.61178	0.71826	0.69524	0.72276	0.72368	0.72455	0.72489	0.72516	0.7251	0.72462	0.72392	0.72218	0.71966	0.71778	0.7165
2518.88	0.61063	0.71697	0.69432	0.72181	0.72275	0.72367	0.72398	0.72426	0.7242	0.72377	0.72304	0.72135	0.71882	0.71694	0.71572
2516.95	0.60936	0.71557	0.69339	0.72094	0.72183	0.72287	0.7231	0.72341	0.72332	0.72295	0.72223	0.72058	0.71801	0.71611	0.71495
2515.02	0.60803	0.71404	0.69246	0.72011	0.72098	0.72212	0.72229	0.72263	0.72254	0.72217	0.72149	0.71984	0.71725	0.71537	0.7142
2513.09	0.60658	0.7124	0.69156	0.71923	0.72018	0.72134	0.72151	0.72188	0.72179	0.72139	0.72078	0.71909	0.71651	0.71467	0.71346
2511.16	0.60495	0.71065	0.69066	0.71832	0.71936	0.72051	0.72068	0.72111	0.721	0.72061	0.72	0.7183	0.71572	0.71391	0.71269
2509.24	0.60316	0.70875	0.6897	0.71742	0.71853	0.71963	0.71984	0.72027	0.72017	0.7198	0.71916	0.71745	0.7149	0.7131	0.7119
2507.31	0.60121	0.70667	0.68869	0.71651	0.71764	0.71871	0.71902	0.71938	0.71929	0.71894	0.71835	0.71657	0.71409	0.71227	0.7111
2505.38	0.59915	0.70447	0.6877	0.71565	0.71676	0.7178	0.71824	0.71849	0.71843	0.71806	0.71756	0.71574	0.71335	0.71147	0.71031
2503.45	0.59707	0.70227	0.68678	0.7149	0.71593	0.71696	0.71746	0.7177	0.71767	0.71727	0.71677	0.71502	0.71267	0.71073	0.70954
2501.52	0.59493	0.70007	0.68591	0.7142	0.71517	0.71619	0.71668	0.71697	0.71698	0.71657	0.71603	0.71437	0.71197	0.71005	0.70886
2499.59	0.59267	0.69776	0.68502	0.71347	0.71444	0.71546	0.71591	0.71623	0.71623	0.71588	0.71532	0.71367	0.71122	0.70936	0.70823
2497.66	0.59036	0.69535	0.68411	0.71268	0.71371	0.71475	0.71517	0.71547	0.71546	0.71518	0.71459	0.7129	0.71047	0.70861	0.70758
2495.73	0.58805	0.69289	0.68315	0.71191	0.71294	0.71402	0.71442	0.71471	0.71468	0.71442	0.71378	0.71214	0.70973	0.70785	0.70687
2493.81	0.58565	0.69035	0.68214	0.71113	0.71214	0.71322	0.71359	0.71394	0.71387	0.71355	0.71294	0.71137	0.70895	0.70712	0.70614
2491.88	0.58316	0.68778	0.68114	0.71032	0.71134	0.71239	0.71276	0.71315	0.71303	0.71269	0.71213	0.71062	0.70816	0.7064	0.70538
2489.95	0.58068	0.68518	0.68018	0.70947	0.71054	0.71159	0.71195	0.71237	0.7122	0.71191	0.71133	0.70986	0.70739	0.70567	0.7046
2488.02	0.57829	0.68261	0.67925	0.70863	0.70974	0.7108	0.71115	0.7116	0.71142	0.71118	0.71055	0.7091	0.70665	0.7049	0.70382
2486.09	0.57599	0.68017	0.67835	0.70785	0.70895	0.71002	0.71036	0.71084	0.71072	0.71047	0.70982	0.70836	0.70595	0.70413	0.7031
2484.16	0.57365	0.67772	0.67744	0.70705	0.70809	0.70918	0.70957	0.71003	0.70999	0.7097	0.70909	0.70761	0.70523	0.70335	0.70235
2482.23	0.57125	0.6752	0.67643	0.70617	0.70715	0.70826	0.7087	0.70915	0.70916	0.70884	0.7083	0.70681	0.70442	0.70256	0.70149
2480.3	0.5689	0.67274	0.67539	0.7053	0.70624	0.70734	0.7078	0.70828	0.70829	0.70796	0.70751	0.70601	0.70359	0.70179	0.70067
2478.38	0.56664	0.67038	0.67436	0.70448	0.70538	0.70648	0.70696	0.70742	0.70746	0.70714	0.70669	0.7052	0.7028	0.70104	0.6999
2476.45	0.56449	0.6681	0.67337	0.70363	0.70455	0.70567	0.70616	0.70657	0.70664	0.70634	0.70584	0.70436	0.70205	0.70029	0.69916
2474.52	0.56251	0.66598	0.67251	0.70279	0.70379	0.70493	0.70537	0.70581	0.70585	0.70561	0.70504	0.70355	0.70131	0.69952	0.69848
2472.59	0.56068	0.66405	0.67169	0.70203	0.70305	0.70421	0.70461	0.70512	0.70512	0.70494	0.70431	0.70279	0.70056	0.69877	0.69783
2470.66	0.55883	0.66212	0.67078	0.70126	0.70226	0.70344	0.70385	0.70437	0.70435	0.70421	0.70356	0.70205	0.69981	0.698	0.69711
2468.73	0.55697	0.66016	0.66981	0.70044	0.70138	0.70261	0.70303	0.70354	0.70354	0.70339	0.70276	0.70129	0.69904	0.69724	0.6963
2466.8	0.55518	0.65826	0.66888	0.6996	0.70048	0.70177	0.70217	0.70269	0.70272	0.70251	0.70197	0.70052	0.69823	0.6965	0.69548
2464.88	0.55347	0.65642	0.66793	0.69871	0.6996	0.70091	0.70135	0.70185	0.70189	0.70165	0.70115	0.69972	0.69741	0.69574	0.69469
2462.95	0.55188	0.65469	0.66699	0.69781	0.69879	0.70007	0.70058	0.70103	0.70109	0.70084	0.70032	0.69891	0.69664	0.69496	0.69397
2461.02	0.55041	0.65313	0.66612	0.69698	0.69802	0.69928	0.6998	0.70025	0.70033	0.70007	0.69953	0.69816	0.69592	0.69423	0.69325
2459.09	0.54904	0.65166	0.6653	0.69619	0.69724	0.69849	0.69899	0.69951	0.69956	0.6993	0.6988	0.69745	0.69518	0.69352	0.69251
2457.16	0.54774	0.65023	0.66451	0.69543	0.69645	0.69773	0.69823	0.69881	0.69882	0.69854	0.69808	0.69671	0.69445	0.69279	0.6918
2455.23	0.54649	0.64887	0.66374	0.69469	0.69569	0.69705	0.6975	0.69811	0.69808	0.69782	0.69733	0.69593	0.69376	0.69206	0.69113
2453.3	0.54531	0.6476	0.66298	0.69399	0.69499	0.6964	0.69679	0.69736	0.69733	0.69714	0.6966	0.69521	0.69308	0.69137	0.69047
2451.37	0.54419	0.64638	0.66222	0.69329	0.69431	0.69569	0.6961	0.69661	0.69659	0.69647	0.69589	0.69454	0.6924	0.69072	0.68978
2449.45	0.54297	0.64504	0.66135	0.69251	0.69352	0.69484	0.69536	0.69584	0.6958	0.69569	0.69515	0.69382	0.69167	0.68998	0.68901
2447.52	0.54168	0.64361	0.66039	0.69164	0.69263	0.69398	0.69458	0.69507	0.69499	0.69484	0.69436	0.69303	0.69089	0.68919	0.68819
2445.59	0.54058	0.64235	0.65957	0.69084	0.69186	0.69327	0.69387	0.69437	0.69428	0.69409	0.69363	0.69232	0.69015	0.68849	0.68743
2443.66	0.53963	0.64127	0.65893	0.69015	0.69124	0.69265	0.69318	0.69373	0.69368	0.69347	0.69297	0.6917	0.6895	0.68788	0.68677
2441.73	0.53861	0.64018	0.65826	0.68949	0.69059	0.69196	0.69245	0.69299	0.69305	0.69283	0.69229	0.69105	0.68883	0.68721	0.68611
2439.8	0.53746	0.63897	0.65745	0.68877	0.68984	0.69119	0.6917	0.69218	0.69229	0.69212	0.69156	0.69033	0.68811	0.68646	0.68541
2437.87	0.53631	0.63769	0.65662	0.68802	0.68909	0.69044	0.69098	0.69144	0.69151	0.69139	0.69083	0.68958	0.68739	0.68572	0.68471
2435.94	0.53525	0.63644	0.65589	0.6873	0.68837	0.68977	0.6903	0.69076	0.69081	0.69064	0.69011	0.68883	0.68668	0.68502	0.68402
2434.02	0.53421	0.63524	0.65523	0.6866	0.68769	0.68913	0.68962	0.69007	0.69015	0.68989	0.68941	0.68812	0.68598	0.68431	0.68333
2432.09	0.53318	0.6341	0.65461	0.68595	0.68707	0.68851	0.68898	0.68944	0.68952	0.68925	0.68877	0.68752	0.68532	0.68365	0.68265
2430.16	0.53229	0.6331	0.65413	0.68545	0.68657	0.68799	0.68847	0.68892	0.68896	0.68877	0.68822	0.68702	0.68474	0.68311	0.68206
2428.23	0.5315	0.63215	0.65376	0.68507	0.68616	0.68752	0.68803	0.68846	0.68846	0.68832	0.68772	0.68651	0.68422	0.68263	0.68152
2426.3	0.5305	0.63098	0.6532	0.68451	0.68561	0.68692	0.68743	0.68788	0.68785	0.68769	0.68711	0.68585	0.68365	0.68203	0.68092
2424.37	0.52908	0.62943	0.65226	0.68367	0.6848	0.68608	0.68659	0.6871	0.68703	0.68684	0.68631	0.68502	0.68292	0.68126	0.68019
2422.44	0.52757	0.62782	0.65124	0.68276	0.68393	0.68518	0.68569	0.68624	0.68617	0.68594	0.68549	0.68417	0.6821	0.68047	0.67941
2420.52	0.52636	0.62652	0.65051	0.68207	0.6833	0.68449	0.68497	0.68553	0.6855	0.68523	0.68483	0.68346	0.6814	0.67978	0.67871
2418.59	0.52548	0.62552	0.65009	0.68163	0.68288	0.68404	0.68447	0.68498	0.68501	0.68473	0.68432	0.6829	0.68085	0.67919	0.67806
2416.66	0.52462	0.62452	0.64969	0.68123	0.68243	0.68359	0.68401	0.68442	0.68451	0.68424	0.68379	0.68236	0.68026	0.67857	0.67742
2414.73	0.52346	0.62326	0.64904	0.68064	0.68177	0.68293	0.68339	0.68372	0.68387	0.68359	0.6831	0.68172	0.67954	0.67785	0.67676
2412.8	0.52209	0.6218	0.64818	0.67989	0.68098	0.68212	0.68263	0.68296	0.68311	0.68282	0.68231	0.68098	0.67877	0.6771	0.67606
2410.87	0.5209	0.62049	0.64744	0.67923	0.68031	0.68139	0.68195	0.6823	0.6824	0.68215	0.6816	0.6803	0.67808	0.67641	0.67539
2408.94	0.51998	0.61941	0.6469	0.67873	0.67983	0.68083	0.68139	0.68176	0.68183	0.68161	0.68102	0.67972	0.67748	0.67578	0.67477
2407.01	0.51899	0.61824	0.6463	0.67816	0.67925	0.68024	0.68076	0.68115	0.68125	0.68101	0.68042	0.67909	0.67685	0.6751	0.67412
2405.09	0.51765	0.61674	0.64542	0.67731	0.67838	0.67947	0.67994	0.68034	0.6805	0.68021	0.67963	0.67829	0.67609	0.67433	0.67337
2403.16	0.51621	0.61522	0.64447	0.67639	0.6775	0.67866	0.6791	0.6795	0.67968	0.67936	0.6788	0.67747	0.6753	0.67357	0.67258
2401.23	0.51497	0.61392	0.64367	0.67562	0.67677	0.67795	0.67839	0.6788	0.67892	0.6786	0.67807	0.67672	0.67456	0.67288	0.67183
2399.3	0.51375	0.61259	0.64284	0.67484	0.67601	0.67719	0.67766	0.67812	0.67814	0.67786	0.67734	0.67596	0.67379	0.67216	0.6711
2397.37	0.51257	0.61126	0.64201	0.67409	0.67524	0.6764	0.67692	0.6774	0.6774	0.67712	0.6766	0.67525	0.67301	0.67144	0.67039
2395.44	0.51166	0.61018	0.64138	0.6735	0.67464	0.67578	0.67628	0.67676	0.67679	0.67651	0.67594	0.67468	0.67235	0.67082	0.66976
2393.51	0.51072	0.60911	0.64074	0.67284	0.674	0.67516	0.67562	0.67609	0.67613	0.67589	0.67529	0.67404	0.67175	0.67019	0.66912
2391.58	0.50952	0.60784	0.6399	0.67196	0.67317	0.67437	0.67484	0.67531	0.67532	0.67511	0.67455	0.67327	0.6711	0.66948	0.66845
2389.66	0.50831	0.60653	0.63902	0.67107	0.67228	0.67354	0.67405	0.67454	0.67454	0.6743	0.67384	0.67257	0.67046	0.66887	0.66784
2387.73	0.50725	0.60533	0.63817	0.67024	0.67141	0.67275	0.67331	0.67385	0.67383	0.67363	0.67323	0.67199	0.66992	0.66846	0.66739
2385.8	0.50637	0.60428	0.63733	0.66946	0.67058	0.67204	0.67263	0.67323	0.6732	0.67309	0.6727	0.67153	0.66952	0.6682	0.66716
2383.87	0.50576	0.60348	0.63657	0.66871	0.6698	0.67137	0.67202	0.67265	0.67266	0.67263	0.67221	0.67119	0.66923	0.66803	0.66709
2381.94	0.5054	0.60284	0.63581	0.66788	0.66895	0.67062	0.67135	0.672	0.67204	0.67208	0.67166	0.67077	0.66891	0.66783	0.66695
2380.01	0.50522	0.60223	0.63488	0.66681	0.66783	0.66963	0.67042	0.67116	0.67114	0.67127	0.67088	0.67004	0.66833	0.66737	0.66649
2378.08	0.50513	0.60159	0.63375	0.66541	0.66634	0.66833	0.66912	0.66999	0.66984	0.67008	0.66975	0.66887	0.66728	0.66644	0.66556
2376.16	0.5052	0.60107	0.63258	0.66379	0.66463	0.66674	0.66756	0.66854	0.66821	0.66854	0.66825	0.66731	0.66569	0.66495	0.6641
2374.23	0.50552	0.60077	0.63147	0.66216	0.66294	0.66496	0.66582	0.66689	0.66638	0.66672	0.66647	0.66545	0.66364	0.66299	0.66219
2372.3	0.5057	0.60034	0.63021	0.66043	0.66112	0.6629	0.66382	0.66503	0.66431	0.66465	0.66439	0.66327	0.66121	0.66069	0.6599
2370.37	0.50548	0.59959	0.62871	0.65847	0.65907	0.66065	0.66158	0.66296	0.66202	0.6624	0.66205	0.66086	0.65859	0.65818	0.65735
2368.44	0.50521	0.59889	0.62737	0.65663	0.65712	0.65859	0.65946	0.66093	0.65982	0.66027	0.65978	0.65848	0.65608	0.65571	0.65483
2366.51	0.50516	0.5985	0.62634	0.65519	0.65555	0.6569	0.65771	0.65918	0.65795	0.65843	0.65785	0.65636	0.65387	0.65352	0.65262
2364.58	0.5051	0.59814	0.6254	0.65401	0.65426	0.65546	0.65628	0.6577	0.65642	0.65683	0.65626	0.65456	0.65199	0.65171	0.65078
2362.65	0.50471	0.59747	0.62435	0.65285	0.65306	0.65415	0.65506	0.65635	0.65509	0.65541	0.65494	0.65309	0.65047	0.65027	0.64926
2360.73	0.50398	0.5965	0.62329	0.65172	0.652	0.65306	0.65399	0.65524	0.65399	0.65428	0.6539	0.65197	0.64936	0.64923	0.64809
2358.8	0.50303	0.59542	0.62238	0.65088	0.65123	0.65237	0.65322	0.65457	0.65323	0.65354	0.65318	0.65126	0.64874	0.64862	0.6474
2356.87	0.50181	0.59424	0.62171	0.65041	0.6508	0.65209	0.6529	0.65432	0.65291	0.65328	0.65289	0.65108	0.64865	0.64845	0.64724
2354.94	0.50027	0.5929	0.62131	0.65037	0.65084	0.65231	0.65311	0.65446	0.65318	0.65358	0.65315	0.65155	0.64918	0.64885	0.64771
2353.01	0.49852	0.59157	0.6213	0.65096	0.65156	0.65319	0.65395	0.65521	0.65421	0.65459	0.65409	0.65278	0.65048	0.65004	0.649
2351.08	0.49709	0.59065	0.6217	0.65205	0.65278	0.65454	0.65522	0.65644	0.65572	0.656	0.65551	0.65438	0.65225	0.65164	0.65074
2349.15	0.49662	0.59039	0.62204	0.65267	0.65351	0.65529	0.6559	0.65709	0.6565	0.65668	0.65627	0.6551	0.65309	0.65242	0.65154
2347.22	0.49703	0.59049	0.62164	0.65194	0.65279	0.65443	0.65506	0.65622	0.65559	0.65571	0.65533	0.65403	0.65194	0.65137	0.65038
2345.3	0.49751	0.5904	0.62045	0.65014	0.65091	0.65234	0.65304	0.65418	0.65342	0.65356	0.65314	0.65172	0.64937	0.64894	0.64784
2343.37	0.49748	0.58996	0.61916	0.64843	0.64909	0.65034	0.65113	0.65225	0.65131	0.65156	0.65109	0.64954	0.64697	0.64653	0.64543
2341.44	0.4971	0.58942	0.61818	0.64736	0.64798	0.64905	0.64991	0.65103	0.64993	0.65024	0.6498	0.64809	0.64542	0.64495	0.6438
2339.51	0.49656	0.58882	0.6175	0.64672	0.64732	0.6483	0.64915	0.65027	0.64912	0.64942	0.64901	0.64719	0.64452	0.64409	0.64281
2337.58	0.49595	0.58816	0.61702	0.64628	0.64681	0.6479	0.64868	0.64979	0.64869	0.64896	0.64851	0.6467	0.64405	0.64367	0.64233
2335.65	0.49539	0.58753	0.61659	0.64588	0.64642	0.64767	0.6484	0.64953	0.64848	0.64875	0.64822	0.64654	0.64392	0.64355	0.64223
2333.72	0.4949	0.58697	0.61613	0.64544	0.64608	0.64744	0.64819	0.64938	0.64838	0.64863	0.64809	0.64655	0.64398	0.64357	0.64236
2331.8	0.49448	0.58647	0.61567	0.64509	0.64579	0.64722	0.64803	0.64925	0.64834	0.6486	0.64805	0.6466	0.64414	0.64368	0.64262
2329.87	0.49402	0.58596	0.61526	0.64488	0.64563	0.64707	0.64799	0.64917	0.64835	0.64862	0.64808	0.64671	0.64437	0.64388	0.64292
2327.94	0.49337	0.58534	0.61486	0.64466	0.64545	0.647	0.64801	0.64913	0.64837	0.64863	0.64816	0.64688	0.64463	0.64414	0.64319
2326.01	0.49259	0.58463	0.6144	0.64435	0.64512	0.64694	0.64798	0.64907	0.64834	0.64863	0.64823	0.64708	0.64492	0.64444	0.64352
2324.08	0.49173	0.58381	0.61388	0.64395	0.64472	0.64679	0.64781	0.64892	0.64824	0.64857	0.64823	0.64725	0.64518	0.64471	0.64388
2322.15	0.49085	0.58295	0.61335	0.64356	0.64441	0.64662	0.64758	0.6487	0.64816	0.64848	0.64817	0.64733	0.64539	0.64491	0.64415
2320.22	0.49014	0.58228	0.61296	0.64336	0.64432	0.64658	0.64744	0.64854	0.64816	0.64849	0.64816	0.64739	0.6456	0.64509	0.64433
2318.29	0.48962	0.58185	0.61276	0.64334	0.64439	0.64667	0.64744	0.64851	0.64825	0.64858	0.64822	0.64746	0.64582	0.64522	0.64447
2316.37	0.48922	0.58153	0.61265	0.64339	0.64446	0.64676	0.64749	0.64853	0.64836	0.64863	0.64828	0.64751	0.64596	0.64528	0.64457
2314.44	0.48885	0.58118	0.61245	0.64337	0.64443	0.6467	0.64747	0.64847	0.64836	0.64858	0.64826	0.64748	0.64598	0.64527	0.64459
2312.51	0.48835	0.58071	0.61207	0.64317	0.64425	0.64649	0.64728	0.64824	0.64819	0.64839	0.64807	0.64729	0.64583	0.6451	0.64442
2310.58	0.48773	0.58016	0.61161	0.64281	0.64393	0.64618	0.64695	0.64786	0.64784	0.64804	0.64771	0.64697	0.64549	0.64472	0.64403
2308.65	0.48718	0.57968	0.6112	0.6424	0.64358	0.64583	0.64657	0.64744	0.64739	0.64758	0.64726	0.64657	0.64506	0.64421	0.6435
2306.72	0.48678	0.5793	0.61085	0.64203	0.64328	0.64546	0.64619	0.647	0.64693	0.64709	0.64678	0.64609	0.64456	0.64364	0.64292
2304.79	0.48655	0.57903	0.61055	0.64175	0.643	0.64506	0.64579	0.64654	0.64647	0.64661	0.64627	0.64554	0.644	0.64295	0.64226
2302.86	0.48639	0.57882	0.61023	0.64146	0.64266	0.64461	0.64535	0.64604	0.64599	0.64609	0.64571	0.64491	0.64335	0.64219	0.6415
2300.94	0.48623	0.57862	0.60983	0.64109	0.64225	0.64415	0.64486	0.64548	0.64547	0.64551	0.64511	0.6442	0.64264	0.64143	0.64065
2299.01	0.48608	0.5784	0.60938	0.64064	0.64177	0.64365	0.64433	0.64489	0.64492	0.6449	0.64451	0.64347	0.64191	0.64067	0.6398
2297.08	0.48592	0.57816	0.6089	0.64013	0.64128	0.64309	0.64377	0.64432	0.64431	0.64429	0.64387	0.64277	0.64115	0.63984	0.63897
2295.15	0.48571	0.57789	0.60838	0.63957	0.64074	0.64246	0.64316	0.64376	0.64367	0.64364	0.64319	0.64209	0.64036	0.639	0.63816
2293.22	0.4855	0.57763	0.60783	0.639	0.64017	0.64185	0.64255	0.64314	0.64306	0.64299	0.6425	0.64143	0.63959	0.6382	0.63736
2291.29	0.48541	0.57748	0.60735	0.63848	0.63968	0.64133	0.642	0.64249	0.64249	0.64239	0.64189	0.64081	0.63888	0.63747	0.6366
2289.36	0.48538	0.57739	0.60695	0.638	0.63925	0.64085	0.64148	0.64189	0.64195	0.6418	0.64132	0.64022	0.63823	0.63677	0.63588
2287.44	0.48527	0.57723	0.60651	0.63746	0.63875	0.64029	0.64091	0.64132	0.64138	0.64117	0.64071	0.63957	0.63755	0.63606	0.63518
2285.51	0.48513	0.57701	0.60601	0.63683	0.63813	0.63965	0.64027	0.6407	0.64078	0.64051	0.64008	0.63887	0.63684	0.63537	0.63447
2283.58	0.48504	0.57682	0.60549	0.63619	0.63746	0.63902	0.63962	0.64007	0.64014	0.63987	0.63944	0.63818	0.63613	0.6347	0.63375
2281.65	0.48503	0.5767	0.60496	0.63561	0.63682	0.63843	0.63898	0.63945	0.63948	0.63923	0.63879	0.63751	0.63545	0.63401	0.63302
2279.72	0.48505	0.57662	0.6044	0.63502	0.63623	0.63783	0.63836	0.63879	0.63881	0.63856	0.63812	0.63685	0.63478	0.6333	0.63232
2277.79	0.48506	0.57654	0.60378	0.63439	0.63564	0.63719	0.63772	0.63811	0.63812	0.63788	0.63747	0.63618	0.63411	0.63262	0.63166
2275.86	0.48508	0.57646	0.6032	0.63378	0.63503	0.63657	0.63709	0.63748	0.63745	0.63727	0.63683	0.63552	0.63346	0.63196	0.63098
2273.93	0.48516	0.5764	0.60271	0.63321	0.63443	0.63598	0.63649	0.6369	0.63685	0.63669	0.63619	0.63488	0.63284	0.6313	0.6303
2272.01	0.48529	0.57641	0.60226	0.63264	0.63383	0.63539	0.63593	0.63635	0.63631	0.63611	0.6356	0.63426	0.63224	0.63066	0.62969
2270.08	0.48539	0.57643	0.60176	0.63204	0.63322	0.63478	0.63535	0.63581	0.63579	0.63553	0.63506	0.63367	0.63163	0.63006	0.62913
2268.15	0.48544	0.57639	0.60121	0.63144	0.63258	0.63416	0.63475	0.63524	0.63524	0.63492	0.63451	0.6331	0.63101	0.62946	0.62851
2266.22	0.4855	0.57634	0.60067	0.63088	0.63198	0.63358	0.63416	0.63466	0.63466	0.63431	0.63395	0.63258	0.63042	0.62888	0.62789
2264.29	0.4857	0.57641	0.60019	0.63037	0.63148	0.63308	0.63363	0.63412	0.63411	0.63377	0.63339	0.63207	0.6299	0.62835	0.62733
2262.36	0.48597	0.57651	0.59972	0.62987	0.631	0.6326	0.63311	0.63358	0.63356	0.63325	0.63281	0.63152	0.62942	0.62783	0.6268
2260.43	0.48616	0.57653	0.59924	0.62931	0.63046	0.63208	0.63255	0.63299	0.63299	0.63269	0.63222	0.6309	0.62889	0.62725	0.62623
2258.5	0.48632	0.57654	0.59879	0.62876	0.6299	0.63154	0.63198	0.63241	0.63243	0.63213	0.63165	0.6303	0.62832	0.62666	0.62567
2256.58	0.4866	0.57674	0.59845	0.62831	0.62943	0.63104	0.63148	0.63195	0.63194	0.63166	0.63116	0.62977	0.62776	0.62613	0.62515
2254.65	0.48697	0.57705	0.59815	0.62789	0.629	0.63059	0.63102	0.63151	0.63149	0.63122	0.63071	0.6293	0.62725	0.62566	0.62468
2252.72	0.48723	0.57723	0.59771	0.62734	0.62848	0.63009	0.63053	0.63098	0.63098	0.63073	0.63022	0.62882	0.62672	0.62513	0.62417
2250.79	0.48734	0.57724	0.59714	0.62672	0.62787	0.6295	0.62999	0.63036	0.63039	0.63016	0.62963	0.62827	0.62615	0.62451	0.62359
2248.86	0.48743	0.57724	0.59657	0.62607	0.62724	0.62887	0.62942	0.62972	0.62978	0.62954	0.62899	0.62764	0.62554	0.62389	0.62297
2246.93	0.4876	0.57727	0.59605	0.62543	0.62665	0.62824	0.62881	0.62909	0.62916	0.62889	0.62838	0.62701	0.62491	0.62328	0.62234
2245	0.48779	0.57729	0.59557	0.62483	0.62608	0.62765	0.62818	0.6285	0.62858	0.62829	0.62777	0.62642	0.62429	0.62269	0.62173
2243.07	0.48797	0.57733	0.5951	0.6243	0.62551	0.62712	0.62758	0.62796	0.62801	0.62774	0.62719	0.62585	0.6237	0.62213	0.62113
2241.15	0.48818	0.57745	0.59467	0.6238	0.625	0.62665	0.62701	0.62749	0.62746	0.6272	0.62666	0.62531	0.62313	0.62161	0.62057
2239.22	0.4884	0.57762	0.59431	0.62338	0.62456	0.62619	0.62651	0.62703	0.62698	0.6267	0.62619	0.62478	0.62263	0.62113	0.62007
2237.29	0.48857	0.57776	0.59394	0.62299	0.62415	0.62571	0.62607	0.62656	0.62654	0.62624	0.62571	0.62426	0.62218	0.62066	0.61959
2235.36	0.48866	0.57777	0.59353	0.62253	0.62367	0.62515	0.62559	0.62604	0.62603	0.62573	0.62521	0.62374	0.62169	0.62014	0.6191
2233.43	0.48868	0.57766	0.59309	0.62201	0.62311	0.62455	0.62504	0.62547	0.62544	0.62517	0.62466	0.62321	0.62113	0.61954	0.61854
2231.5	0.48863	0.57751	0.59263	0.62148	0.62255	0.62397	0.62448	0.62489	0.62486	0.62463	0.62407	0.62268	0.62056	0.61895	0.61797
2229.57	0.4885	0.57731	0.5921	0.62092	0.62202	0.62345	0.62394	0.62431	0.62429	0.62407	0.62348	0.62214	0.62	0.61841	0.61741
2227.65	0.48827	0.57702	0.59156	0.62035	0.6215	0.62294	0.62342	0.62376	0.62371	0.62347	0.62292	0.6216	0.61946	0.61791	0.61684
2225.72	0.48802	0.5767	0.59109	0.61984	0.621	0.62242	0.62289	0.62327	0.62316	0.62289	0.62238	0.62106	0.61894	0.6174	0.61628
2223.79	0.48784	0.57642	0.59074	0.61943	0.62056	0.62194	0.62239	0.6228	0.6227	0.62241	0.62191	0.62054	0.61847	0.6169	0.61578
2221.86	0.48765	0.57614	0.5904	0.61905	0.62016	0.62151	0.62195	0.62233	0.62228	0.62198	0.62149	0.62004	0.618	0.61643	0.61533
2219.93	0.4873	0.5757	0.58993	0.61859	0.61967	0.62104	0.62147	0.62182	0.62178	0.62149	0.62098	0.6195	0.61748	0.61597	0.61485
2218	0.48673	0.57508	0.5893	0.61797	0.61905	0.62046	0.62091	0.62123	0.62119	0.62091	0.62038	0.61892	0.6169	0.61546	0.61433
2216.07	0.48607	0.57437	0.58863	0.61728	0.61838	0.61984	0.62031	0.6206	0.62059	0.6203	0.61977	0.61837	0.61634	0.6149	0.61379
2214.14	0.48547	0.57372	0.58806	0.61669	0.6178	0.61927	0.61975	0.62001	0.62005	0.61972	0.61924	0.61785	0.61584	0.61439	0.61331
2212.22	0.48501	0.57322	0.58764	0.61629	0.61736	0.61883	0.61929	0.61955	0.6196	0.61922	0.61878	0.61739	0.61544	0.61399	0.61292
2210.29	0.48454	0.5727	0.58722	0.61591	0.61692	0.6184	0.61882	0.61914	0.61912	0.61876	0.61829	0.6169	0.61501	0.61359	0.61248
2208.36	0.48385	0.57197	0.58662	0.61535	0.61634	0.61785	0.61827	0.61863	0.61853	0.61823	0.6177	0.6163	0.61446	0.61307	0.61193
2206.43	0.48303	0.57113	0.58594	0.61469	0.61572	0.61723	0.61766	0.61802	0.61794	0.61763	0.61709	0.61569	0.61387	0.6125	0.61138
2204.5	0.48233	0.57042	0.58538	0.6141	0.61521	0.61666	0.61707	0.61746	0.61744	0.61707	0.61656	0.61516	0.61332	0.61196	0.61086
2202.57	0.48179	0.56985	0.58497	0.61364	0.6148	0.61617	0.61655	0.61698	0.61695	0.61659	0.61609	0.61469	0.61283	0.61149	0.61037
2200.64	0.48129	0.56929	0.58454	0.61321	0.61437	0.6157	0.61608	0.61652	0.61644	0.61612	0.61561	0.61423	0.61235	0.611	0.60989
2198.71	0.48074	0.56867	0.58399	0.61272	0.61387	0.61522	0.61559	0.61602	0.61593	0.61561	0.61509	0.61372	0.61183	0.61046	0.60939
2196.79	0.48014	0.56802	0.5834	0.61217	0.61331	0.61469	0.61507	0.61548	0.61539	0.6151	0.61455	0.61317	0.61125	0.60988	0.60884
2194.86	0.4796	0.56745	0.58288	0.61164	0.6128	0.61417	0.61456	0.61497	0.61486	0.61462	0.61407	0.61266	0.61065	0.60927	0.60827
2192.93	0.47917	0.56701	0.58252	0.61121	0.61238	0.61373	0.61414	0.61451	0.61441	0.61417	0.61363	0.61222	0.61009	0.60868	0.60771
2191	0.47885	0.56664	0.58222	0.61086	0.612	0.61334	0.61376	0.61409	0.61402	0.61373	0.61321	0.61178	0.60959	0.60814	0.60715
2189.07	0.47859	0.5663	0.5819	0.61052	0.61164	0.61296	0.61338	0.61368	0.61364	0.6133	0.61279	0.6113	0.60913	0.60765	0.60661
2187.14	0.47824	0.56589	0.58144	0.61008	0.61121	0.61254	0.61292	0.61322	0.6132	0.61283	0.61233	0.61079	0.60862	0.60714	0.60607
2185.21	0.47771	0.56533	0.58085	0.60951	0.61066	0.61204	0.61238	0.61267	0.61268	0.6123	0.61177	0.61024	0.60802	0.60653	0.60546
2183.29	0.47718	0.56476	0.58032	0.60895	0.6101	0.61152	0.61187	0.61215	0.61214	0.61179	0.61123	0.60968	0.60745	0.60594	0.60487
2181.36	0.47688	0.56438	0.58001	0.60857	0.60972	0.61112	0.61151	0.61177	0.61172	0.61139	0.61082	0.60925	0.607	0.60546	0.60436
2179.43	0.47669	0.56412	0.5798	0.60834	0.60946	0.61078	0.61122	0.61143	0.61138	0.61106	0.61049	0.60891	0.60662	0.60504	0.60391
2177.5	0.47643	0.56378	0.5795	0.60807	0.60919	0.61042	0.61088	0.61106	0.61103	0.61071	0.61014	0.60853	0.60622	0.60462	0.60348
2175.57	0.47606	0.56335	0.5791	0.60768	0.6088	0.61004	0.61048	0.61065	0.61064	0.61031	0.60973	0.60811	0.6058	0.60421	0.60306
2173.64	0.47578	0.56303	0.57879	0.60733	0.60846	0.60971	0.61013	0.61031	0.61033	0.60995	0.60937	0.60776	0.60542	0.60382	0.60268
2171.71	0.47585	0.56308	0.57883	0.6073	0.60842	0.60961	0.61001	0.61018	0.61021	0.60981	0.60921	0.6076	0.60521	0.60354	0.60243
2169.78	0.47578	0.563	0.57873	0.60718	0.6083	0.60944	0.60983	0.61004	0.61003	0.60966	0.60907	0.60743	0.60502	0.60328	0.60219
2167.86	0.4749	0.56208	0.57783	0.60636	0.60747	0.6087	0.6091	0.60938	0.60934	0.60901	0.60846	0.60683	0.60449	0.60274	0.60166
2165.93	0.47367	0.5608	0.57659	0.60521	0.60628	0.6076	0.60799	0.60835	0.60832	0.60802	0.60748	0.60587	0.60364	0.60191	0.60084
2164	0.47273	0.55985	0.57565	0.60427	0.60532	0.60667	0.60705	0.60743	0.60744	0.60716	0.6066	0.60499	0.60279	0.60111	0.60005
2162.07	0.47215	0.55924	0.57504	0.6036	0.60468	0.60605	0.60644	0.60678	0.60679	0.60652	0.60595	0.60435	0.60212	0.60049	0.59942
2160.14	0.47183	0.55885	0.57463	0.60312	0.60424	0.60561	0.60602	0.60635	0.60631	0.60601	0.60543	0.60383	0.60159	0.59998	0.59891
2158.21	0.47149	0.55842	0.57413	0.60262	0.60379	0.60511	0.60553	0.60592	0.60584	0.60551	0.60492	0.60332	0.60109	0.59943	0.59839
2156.28	0.4709	0.55777	0.57344	0.60195	0.60314	0.60443	0.60486	0.60529	0.60521	0.60488	0.6043	0.60272	0.60048	0.59878	0.59775
2154.35	0.47028	0.55709	0.57276	0.60127	0.60246	0.60376	0.60418	0.60459	0.60451	0.60418	0.60362	0.60208	0.59982	0.59813	0.59705
2152.43	0.46997	0.55669	0.57235	0.60083	0.60198	0.60327	0.60368	0.60403	0.60396	0.60361	0.60307	0.60156	0.59925	0.59758	0.59645
2150.5	0.46962	0.55625	0.57187	0.60035	0.60144	0.60278	0.60315	0.60347	0.60339	0.60305	0.60253	0.60104	0.59869	0.59704	0.59588
2148.57	0.46874	0.55531	0.57095	0.59943	0.60054	0.60198	0.60231	0.60266	0.60258	0.60228	0.60178	0.60029	0.59798	0.59636	0.59521
2146.64	0.46784	0.55438	0.57001	0.59847	0.59964	0.60113	0.60146	0.60184	0.60177	0.60151	0.601	0.59951	0.59725	0.59565	0.59455
2144.71	0.46755	0.55405	0.56957	0.59798	0.59915	0.60059	0.60095	0.60131	0.60126	0.60101	0.60045	0.59895	0.59668	0.59508	0.59403
2142.78	0.46739	0.55383	0.56923	0.59759	0.59873	0.60012	0.60052	0.60084	0.60082	0.60053	0.59997	0.59846	0.5962	0.59458	0.59353
2140.85	0.46686	0.55323	0.56855	0.59689	0.59806	0.59946	0.59989	0.60021	0.60022	0.5999	0.59936	0.59787	0.59568	0.59404	0.59297
2138.93	0.46634	0.5526	0.56787	0.59623	0.59744	0.59882	0.59929	0.59962	0.59961	0.59933	0.59879	0.59735	0.59518	0.59354	0.59247
2137	0.46625	0.55241	0.5676	0.59595	0.59716	0.59847	0.59895	0.59927	0.59922	0.59899	0.59842	0.597	0.59481	0.59316	0.59207
2135.07	0.46651	0.55257	0.56764	0.59595	0.59711	0.59834	0.59876	0.59908	0.59901	0.59874	0.59816	0.59673	0.59445	0.59282	0.59167
2133.14	0.46685	0.55282	0.56772	0.59599	0.59709	0.59823	0.59859	0.59889	0.59881	0.59846	0.59789	0.59641	0.59406	0.59245	0.59122
2131.21	0.46707	0.55298	0.5677	0.59594	0.59701	0.59809	0.59839	0.59864	0.59858	0.59819	0.59762	0.59606	0.59369	0.59207	0.59081
2129.28	0.46726	0.55308	0.56767	0.59585	0.59691	0.59793	0.59819	0.5984	0.59832	0.59796	0.59736	0.59575	0.59336	0.5917	0.59047
2127.35	0.46762	0.55332	0.56782	0.59588	0.59692	0.59787	0.59809	0.59826	0.59812	0.5978	0.59717	0.59551	0.59308	0.59138	0.59018
2125.42	0.46807	0.55365	0.56803	0.59598	0.597	0.59784	0.59805	0.59818	0.59799	0.59766	0.59703	0.5953	0.59282	0.59108	0.5899
2123.5	0.46834	0.5538	0.56806	0.59592	0.59693	0.59768	0.59788	0.598	0.59779	0.59742	0.59677	0.59499	0.5925	0.59073	0.58953
2121.57	0.46834	0.55367	0.56785	0.59565	0.59667	0.59733	0.59754	0.59765	0.59743	0.59703	0.59634	0.59455	0.59205	0.59026	0.58902
2119.64	0.46816	0.55338	0.56751	0.59527	0.59627	0.59686	0.59708	0.59718	0.59697	0.59652	0.59582	0.59406	0.59153	0.58973	0.58848
2117.71	0.46786	0.55303	0.56708	0.59484	0.5958	0.59634	0.59659	0.59666	0.5965	0.596	0.59534	0.59359	0.59104	0.58925	0.58801
2115.78	0.4674	0.55251	0.56651	0.59428	0.59521	0.59575	0.59599	0.59609	0.59596	0.59544	0.59482	0.59309	0.59055	0.58875	0.58755
2113.85	0.46662	0.55165	0.56568	0.59346	0.59439	0.59499	0.59518	0.59532	0.59521	0.59468	0.59408	0.59236	0.58983	0.58803	0.58685
2111.92	0.46561	0.55057	0.56465	0.59249	0.5934	0.59409	0.59426	0.5944	0.59428	0.5938	0.59318	0.59147	0.58896	0.58713	0.58596
2109.99	0.46464	0.54953	0.56365	0.59153	0.59243	0.59317	0.59338	0.59352	0.59341	0.59298	0.59232	0.59064	0.58817	0.58631	0.58516
2108.07	0.4637	0.54851	0.56264	0.59057	0.59148	0.59226	0.59253	0.59268	0.59261	0.5922	0.59153	0.58989	0.58748	0.58561	0.58447
2106.14	0.46268	0.54739	0.56151	0.5895	0.59047	0.59131	0.59163	0.5918	0.59176	0.59134	0.59072	0.58911	0.58673	0.58492	0.58378
2104.21	0.4617	0.54634	0.56042	0.58846	0.58948	0.59041	0.59076	0.59096	0.5909	0.59048	0.58993	0.58832	0.58598	0.58422	0.58309
2102.28	0.46126	0.54582	0.5598	0.58783	0.58885	0.58983	0.59019	0.59041	0.59031	0.5899	0.58938	0.58774	0.58543	0.58368	0.58256
2100.35	0.46172	0.54615	0.55992	0.58787	0.58886	0.58974	0.59009	0.5903	0.59019	0.58973	0.58921	0.58751	0.58519	0.58342	0.58228
2098.42	0.46257	0.54683	0.56032	0.58813	0.58912	0.58986	0.5902	0.59037	0.59026	0.58973	0.5892	0.58748	0.58507	0.58329	0.58213
2096.49	0.46324	0.54733	0.56052	0.58822	0.58921	0.58987	0.59018	0.59033	0.5902	0.58967	0.58909	0.5874	0.58489	0.5831	0.58195
2094.57	0.46371	0.54765	0.56054	0.58818	0.58917	0.5898	0.59008	0.59023	0.59007	0.58958	0.58894	0.58729	0.58473	0.58295	0.5818
2092.64	0.46406	0.54787	0.56047	0.58808	0.5891	0.58978	0.59006	0.59022	0.59009	0.5896	0.58897	0.5874	0.58489	0.58313	0.58195
2090.71	0.46515	0.54883	0.56107	0.58867	0.58969	0.59041	0.59071	0.5909	0.59078	0.59032	0.58973	0.58826	0.58582	0.58407	0.58285
2088.78	0.46847	0.552	0.5636	0.59109	0.59202	0.59256	0.59281	0.59298	0.59283	0.59236	0.59176	0.59026	0.58775	0.58597	0.58465
2086.85	0.47418	0.55748	0.5681	0.5953	0.59607	0.5961	0.59619	0.59625	0.59604	0.59545	0.59473	0.59304	0.59026	0.58837	0.58691
2084.92	0.48102	0.56401	0.57342	0.60012	0.60072	0.60001	0.5999	0.59976	0.59945	0.59866	0.59781	0.59582	0.59266	0.59059	0.58901
2082.99	0.48777	0.57042	0.57853	0.60459	0.60504	0.6035	0.60318	0.60279	0.60236	0.60135	0.60039	0.59805	0.59458	0.59227	0.5906
2081.06	0.49372	0.57601	0.5828	0.6082	0.60849	0.60617	0.60563	0.60503	0.60446	0.60327	0.60221	0.59949	0.59581	0.59326	0.59151
2079.14	0.49834	0.58028	0.58577	0.61064	0.61075	0.60782	0.60705	0.60631	0.60565	0.60431	0.60313	0.60013	0.59625	0.59356	0.59169
2077.21	0.50125	0.58288	0.5872	0.61169	0.61167	0.60829	0.60737	0.60656	0.60582	0.60436	0.60312	0.59996	0.59589	0.59315	0.59119
2075.28	0.50236	0.58373	0.58707	0.61129	0.61123	0.60762	0.60666	0.6058	0.60499	0.60348	0.60224	0.599	0.59484	0.59211	0.59012
2073.35	0.50187	0.58302	0.58552	0.60963	0.60956	0.60601	0.60507	0.60419	0.60336	0.60183	0.60064	0.59741	0.59327	0.59058	0.5886
2071.42	0.49994	0.58095	0.58271	0.60686	0.60683	0.6036	0.60269	0.60186	0.60106	0.59959	0.59842	0.5953	0.59129	0.58864	0.58675
2069.49	0.49681	0.57775	0.5789	0.60319	0.60327	0.60052	0.59973	0.599	0.59827	0.59693	0.59582	0.5929	0.58909	0.58653	0.58476
2067.56	0.49299	0.57389	0.57452	0.59901	0.59929	0.59709	0.59658	0.59596	0.59536	0.59419	0.59323	0.59056	0.58704	0.58465	0.583
2065.63	0.48894	0.56979	0.5699	0.59467	0.59514	0.59357	0.59335	0.59287	0.59243	0.59143	0.59061	0.58823	0.58504	0.58282	0.58128
2063.71	0.48497	0.56574	0.56525	0.59039	0.59097	0.59002	0.58998	0.58966	0.58933	0.58849	0.5877	0.58554	0.5826	0.58051	0.57905
2061.78	0.4817	0.56237	0.56117	0.58664	0.58728	0.5869	0.5869	0.58679	0.58649	0.58579	0.58499	0.58298	0.5802	0.57822	0.57681
2059.85	0.4801	0.56063	0.55852	0.58412	0.58483	0.58485	0.58487	0.58491	0.58464	0.58404	0.58328	0.58137	0.5787	0.57681	0.57544
2057.92	0.48263	0.5629	0.55934	0.5847	0.58539	0.58526	0.58525	0.58524	0.58497	0.58433	0.58357	0.58158	0.57886	0.57695	0.57557
2055.99	0.49212	0.57191	0.56604	0.59056	0.59099	0.58984	0.58958	0.58928	0.58887	0.58797	0.5871	0.5847	0.58158	0.57944	0.57794
2054.06	0.50319	0.5825	0.57412	0.5977	0.59783	0.59552	0.59494	0.59436	0.59375	0.59255	0.59153	0.58869	0.58511	0.58269	0.58105
2052.13	0.50535	0.58447	0.57473	0.59819	0.59834	0.59599	0.59541	0.59486	0.59422	0.593	0.59198	0.58917	0.58559	0.58312	0.58145
2050.21	0.49942	0.57858	0.56858	0.59258	0.59299	0.59153	0.5912	0.59087	0.59037	0.58938	0.58849	0.58605	0.58283	0.58054	0.57896
2048.28	0.49388	0.57304	0.56289	0.58727	0.58788	0.58715	0.58704	0.58685	0.58646	0.58569	0.58487	0.58273	0.57981	0.57769	0.57621
2046.35	0.49147	0.57055	0.56009	0.58452	0.58519	0.58475	0.58473	0.58457	0.58421	0.58355	0.58275	0.58071	0.57793	0.57588	0.57443
2044.42	0.49081	0.56979	0.55907	0.58346	0.58409	0.58371	0.58371	0.58357	0.58319	0.58256	0.58177	0.57978	0.57702	0.57502	0.57357
2042.49	0.49068	0.56958	0.55882	0.58317	0.58374	0.58334	0.58332	0.58318	0.5828	0.58216	0.58141	0.57945	0.57663	0.57469	0.57325
2040.56	0.49047	0.56934	0.55883	0.58314	0.58366	0.58316	0.58309	0.58291	0.58251	0.58183	0.58109	0.57908	0.57616	0.57422	0.57278
2038.63	0.48997	0.56886	0.55892	0.58317	0.58369	0.58302	0.58287	0.58262	0.58222	0.58147	0.58068	0.57856	0.57552	0.57354	0.57205
2036.7	0.48897	0.5679	0.55887	0.58312	0.58365	0.58284	0.58262	0.58235	0.58195	0.58117	0.58034	0.57812	0.57504	0.573	0.57145
2034.78	0.4873	0.56629	0.55843	0.58278	0.58333	0.58246	0.58221	0.58196	0.58154	0.58078	0.57993	0.57768	0.57462	0.57252	0.571
2032.85	0.48505	0.56411	0.55763	0.58216	0.5827	0.58187	0.58163	0.58138	0.58099	0.58018	0.57935	0.57708	0.57408	0.57194	0.57047
2030.92	0.48247	0.56159	0.55665	0.58138	0.58192	0.58121	0.58097	0.58072	0.58038	0.57951	0.5787	0.57643	0.57347	0.57136	0.56992
2028.99	0.47983	0.55899	0.5556	0.58058	0.58115	0.58058	0.58034	0.58011	0.5798	0.57892	0.57814	0.57589	0.57298	0.57091	0.56948
2027.06	0.47715	0.55639	0.55451	0.57973	0.58035	0.57992	0.57974	0.57956	0.57926	0.57843	0.57765	0.57547	0.5726	0.57056	0.56914
2025.13	0.47426	0.5536	0.55319	0.57867	0.57932	0.57906	0.57898	0.57885	0.57856	0.57782	0.57704	0.57494	0.57213	0.5701	0.5687
2023.2	0.47122	0.55067	0.55167	0.57742	0.57811	0.57801	0.57801	0.57793	0.57768	0.577	0.57623	0.57423	0.57149	0.56946	0.56807
2021.27	0.46821	0.54774	0.55011	0.57614	0.57687	0.57697	0.57702	0.57701	0.5768	0.57617	0.57545	0.57359	0.57093	0.56894	0.56759
2019.35	0.46517	0.54477	0.54844	0.57477	0.57557	0.57596	0.57612	0.57622	0.57603	0.57549	0.57486	0.57323	0.5707	0.56879	0.56751
2017.42	0.4622	0.54182	0.54667	0.57329	0.57419	0.57482	0.57509	0.57528	0.57508	0.57465	0.5741	0.5726	0.57021	0.56838	0.56714
2015.49	0.45945	0.53907	0.54495	0.57179	0.57275	0.57346	0.57374	0.57396	0.57373	0.57333	0.57277	0.57118	0.56881	0.567	0.56576
2013.56	0.45692	0.53656	0.54338	0.57039	0.57137	0.57207	0.57234	0.57254	0.57231	0.57186	0.57129	0.56955	0.56716	0.56532	0.56409
2011.63	0.45449	0.53415	0.54188	0.56909	0.57007	0.57086	0.57115	0.57135	0.57116	0.57068	0.57015	0.56838	0.56601	0.56419	0.56296
2009.7	0.45214	0.53182	0.54041	0.56783	0.56886	0.56978	0.57012	0.57034	0.57017	0.56973	0.56923	0.56755	0.56521	0.56344	0.56221
2007.77	0.44992	0.52958	0.53899	0.56658	0.56766	0.56873	0.5691	0.56937	0.56921	0.56881	0.56831	0.56673	0.56441	0.56269	0.56147
2005.85	0.44782	0.52743	0.53761	0.56537	0.56647	0.56767	0.56807	0.56837	0.56822	0.56786	0.56734	0.56581	0.56351	0.56185	0.56062
2003.92	0.44582	0.52538	0.53627	0.56423	0.56533	0.56667	0.56708	0.56737	0.56724	0.56691	0.56639	0.56487	0.56262	0.561	0.55978
2001.99	0.4439	0.52342	0.53499	0.5631	0.56423	0.56571	0.56613	0.56641	0.5663	0.56604	0.56551	0.56404	0.56184	0.56021	0.55901
2000.06	0.44203	0.52153	0.53374	0.56197	0.56313	0.56473	0.56517	0.56549	0.56541	0.56518	0.56467	0.56328	0.56108	0.55946	0.55826
1998.13	0.44027	0.51972	0.53251	0.56087	0.56207	0.56375	0.56421	0.56459	0.56456	0.56432	0.56385	0.56254	0.56032	0.55872	0.55752
1996.2	0.43864	0.51799	0.53136	0.55989	0.56112	0.56294	0.56344	0.56388	0.56392	0.56371	0.56329	0.56206	0.55993	0.55838	0.55719
1994.27	0.43706	0.51629	0.53025	0.559	0.56029	0.56238	0.56303	0.56354	0.5637	0.56362	0.5633	0.5623	0.56037	0.5589	0.55777
1992.34	0.43551	0.51464	0.52916	0.55808	0.55944	0.56179	0.56259	0.56317	0.56342	0.56349	0.56324	0.56249	0.56075	0.55935	0.55827
1990.42	0.43414	0.51321	0.52815	0.55709	0.55848	0.56086	0.56163	0.56223	0.56247	0.56254	0.56227	0.56154	0.55979	0.55839	0.55734
1988.49	0.43299	0.51199	0.52726	0.55618	0.55752	0.5598	0.56046	0.56103	0.5612	0.56116	0.56084	0.55992	0.55808	0.55667	0.55559
1986.56	0.43195	0.51086	0.52641	0.55535	0.55664	0.55883	0.55944	0.55997	0.56008	0.55996	0.55958	0.55849	0.55659	0.55517	0.55407
1984.63	0.43097	0.50977	0.52557	0.55454	0.55583	0.55796	0.55856	0.55906	0.55913	0.55901	0.55858	0.55739	0.55545	0.55402	0.55298
1982.7	0.43001	0.50871	0.52478	0.55374	0.55505	0.55717	0.55779	0.5583	0.55833	0.55825	0.55783	0.5566	0.55468	0.55322	0.55222
1980.77	0.42911	0.50772	0.52402	0.55301	0.55429	0.55646	0.5571	0.55761	0.55764	0.55759	0.55721	0.55598	0.55406	0.55261	0.55156
1978.84	0.42827	0.50679	0.52324	0.55233	0.55358	0.55581	0.55646	0.55696	0.557	0.55697	0.55657	0.55538	0.55347	0.55203	0.55092
1976.91	0.4275	0.50588	0.52249	0.55165	0.55292	0.55518	0.55587	0.55634	0.5564	0.55635	0.55592	0.55481	0.55289	0.55146	0.55036
1974.99	0.42677	0.50498	0.52178	0.55097	0.55227	0.55458	0.55527	0.55575	0.55584	0.55572	0.55532	0.55423	0.55233	0.55091	0.54985
1973.06	0.42608	0.50413	0.52111	0.55031	0.55163	0.55401	0.55468	0.55517	0.55527	0.55512	0.5548	0.55366	0.5518	0.55039	0.54938
1971.13	0.42538	0.5033	0.52043	0.54967	0.55105	0.55353	0.5542	0.55472	0.55485	0.55475	0.55451	0.55338	0.5516	0.55018	0.54922
1969.2	0.42464	0.50246	0.51972	0.54905	0.55051	0.55319	0.55393	0.55453	0.55473	0.55475	0.55457	0.55363	0.55199	0.55059	0.54966
1967.27	0.42393	0.50165	0.51902	0.54842	0.54991	0.55275	0.55355	0.55423	0.55447	0.55457	0.5544	0.55362	0.5521	0.55072	0.54978
1965.34	0.42337	0.50098	0.51839	0.54779	0.54922	0.55198	0.55276	0.55344	0.55363	0.55369	0.55344	0.55256	0.55103	0.54963	0.54865
1963.41	0.42293	0.5004	0.51782	0.54718	0.54855	0.55115	0.55187	0.55254	0.55266	0.55263	0.55231	0.55124	0.54963	0.54819	0.54719
1961.49	0.42247	0.49977	0.51725	0.54662	0.54797	0.55053	0.55121	0.55186	0.55198	0.55191	0.55159	0.55047	0.54878	0.54738	0.54633
1959.56	0.422	0.49912	0.51669	0.54608	0.54744	0.55	0.55068	0.5513	0.55144	0.55137	0.55109	0.55001	0.54827	0.54692	0.54582
1957.63	0.42152	0.49849	0.51613	0.54553	0.54693	0.54949	0.55019	0.55081	0.55095	0.55091	0.55063	0.54964	0.54787	0.54655	0.54545
1955.7	0.42101	0.49784	0.51553	0.54495	0.54639	0.54895	0.54967	0.55033	0.55046	0.55046	0.55017	0.54922	0.54746	0.54617	0.54509
1953.77	0.42053	0.49721	0.51494	0.54437	0.54581	0.54837	0.54908	0.54977	0.5499	0.54988	0.54959	0.5486	0.54685	0.54559	0.54451
1951.84	0.4201	0.49663	0.51439	0.54382	0.54523	0.54782	0.54851	0.5492	0.54932	0.54927	0.54899	0.54793	0.5462	0.54494	0.54386
1949.91	0.41966	0.49608	0.51388	0.54327	0.54468	0.54734	0.54804	0.54872	0.54883	0.54879	0.54851	0.54745	0.54577	0.54445	0.54343
1947.98	0.41917	0.49547	0.51334	0.54273	0.54417	0.54693	0.54767	0.54836	0.54847	0.54848	0.54824	0.54724	0.54562	0.54424	0.5433
1946.06	0.41865	0.49479	0.51277	0.54223	0.54373	0.54671	0.54753	0.54831	0.54844	0.54858	0.54843	0.54762	0.54609	0.54473	0.54384
1944.13	0.41808	0.49402	0.51215	0.54175	0.5433	0.54665	0.5476	0.54851	0.54874	0.54907	0.54904	0.54858	0.54718	0.54589	0.54505
1942.2	0.41758	0.49333	0.51153	0.54119	0.54275	0.54623	0.54721	0.54816	0.54847	0.54885	0.54884	0.54852	0.54718	0.54591	0.5451
1940.27	0.4173	0.49293	0.51107	0.54061	0.54211	0.54527	0.54616	0.54696	0.54726	0.54748	0.54731	0.54672	0.54525	0.54396	0.54312
1938.34	0.41712	0.49264	0.5107	0.54009	0.54155	0.54436	0.54518	0.54584	0.54608	0.54615	0.54583	0.54495	0.54334	0.54203	0.54115
1936.41	0.41685	0.4922	0.51026	0.5396	0.54104	0.54378	0.54459	0.54523	0.54543	0.54546	0.54509	0.54416	0.54253	0.5412	0.54033
1934.48	0.4165	0.49165	0.50976	0.53909	0.54051	0.5433	0.54413	0.5448	0.54501	0.54501	0.54466	0.54378	0.54217	0.54081	0.53999
1932.55	0.41611	0.4911	0.50923	0.53855	0.53997	0.54281	0.54364	0.54428	0.54455	0.54453	0.54418	0.54332	0.54172	0.54037	0.53956
1930.63	0.41573	0.49059	0.50871	0.53803	0.53944	0.5423	0.54312	0.54372	0.54399	0.544	0.54366	0.54276	0.54114	0.53982	0.539
1928.7	0.41536	0.49009	0.50822	0.53753	0.53896	0.54184	0.54262	0.54323	0.54347	0.54351	0.54321	0.54229	0.54066	0.53936	0.53853
1926.77	0.41496	0.48953	0.50772	0.53708	0.53856	0.54154	0.54236	0.54305	0.5433	0.54338	0.54315	0.54235	0.54077	0.53948	0.53866
1924.84	0.41448	0.48886	0.50715	0.53664	0.5382	0.54147	0.54246	0.54327	0.5436	0.54381	0.54372	0.54324	0.54183	0.54059	0.53978
1922.91	0.41399	0.48818	0.50656	0.53615	0.53776	0.54131	0.54244	0.54334	0.54375	0.5441	0.5441	0.54388	0.54265	0.54149	0.54067
1920.98	0.41363	0.48765	0.50606	0.53571	0.53731	0.541	0.54214	0.54311	0.5435	0.54395	0.54394	0.54378	0.54259	0.54147	0.54058
1919.05	0.41326	0.48711	0.50555	0.53526	0.53689	0.54072	0.54185	0.54289	0.54327	0.54381	0.54378	0.54369	0.54246	0.54134	0.5404
1917.13	0.41289	0.48655	0.50499	0.53463	0.53629	0.54001	0.54111	0.54209	0.54247	0.54295	0.54285	0.5427	0.5414	0.54027	0.53935
1915.2	0.41273	0.48621	0.50457	0.53404	0.53563	0.53894	0.53993	0.54073	0.54105	0.54131	0.5411	0.54064	0.53921	0.53807	0.5372
1913.27	0.41258	0.48589	0.50422	0.5336	0.53515	0.53824	0.53918	0.53991	0.54019	0.54032	0.54008	0.53943	0.53795	0.53679	0.53595
1911.34	0.41222	0.48536	0.50372	0.53314	0.53472	0.53797	0.53893	0.53974	0.54003	0.54021	0.54002	0.53947	0.53807	0.53687	0.53606
1909.41	0.4118	0.48476	0.50318	0.53264	0.53424	0.53766	0.53863	0.53952	0.53981	0.54007	0.53991	0.5395	0.53815	0.53697	0.53614
1907.48	0.41152	0.4843	0.50276	0.53215	0.53373	0.5371	0.53803	0.53892	0.53912	0.53937	0.53919	0.53873	0.53735	0.53619	0.53532
1905.55	0.41133	0.48395	0.5024	0.53172	0.53322	0.53647	0.53739	0.53816	0.53833	0.53848	0.53828	0.53767	0.53624	0.53507	0.53419
1903.62	0.41113	0.48355	0.50201	0.53132	0.53276	0.53595	0.53688	0.53757	0.53778	0.53788	0.53764	0.53698	0.53552	0.53434	0.53352
1901.7	0.41087	0.48311	0.50159	0.53089	0.53233	0.53549	0.53642	0.53709	0.53733	0.53746	0.53716	0.53654	0.53508	0.53392	0.53313
1899.77	0.41057	0.48264	0.50116	0.53045	0.5319	0.53509	0.53601	0.53669	0.53694	0.53712	0.53682	0.53621	0.53479	0.53365	0.53288
1897.84	0.41023	0.48213	0.50069	0.53	0.53149	0.53481	0.53578	0.53649	0.53678	0.537	0.53678	0.53624	0.53495	0.53376	0.53305
1895.91	0.40987	0.4816	0.50019	0.52953	0.53108	0.53454	0.53557	0.53635	0.53668	0.53694	0.53681	0.53637	0.53523	0.53401	0.53332
1893.98	0.40958	0.48114	0.49975	0.52908	0.53066	0.53418	0.53522	0.53604	0.5364	0.53665	0.53659	0.53617	0.53507	0.5339	0.53313
1892.05	0.40929	0.48066	0.49932	0.52871	0.53033	0.53399	0.53506	0.53594	0.53635	0.53664	0.53667	0.53632	0.53525	0.53413	0.53328
1890.12	0.4089	0.48008	0.49878	0.52828	0.52996	0.53383	0.53499	0.53593	0.53641	0.5368	0.53692	0.5367	0.53568	0.5346	0.53373
1888.19	0.40864	0.47964	0.49831	0.52778	0.52946	0.53321	0.53433	0.53525	0.53571	0.53606	0.53614	0.53586	0.53474	0.53367	0.53282
1886.27	0.40859	0.47941	0.49802	0.52736	0.52898	0.53243	0.53342	0.53425	0.53464	0.53484	0.53478	0.5343	0.53301	0.53194	0.53114
1884.34	0.40851	0.47915	0.49774	0.527	0.52857	0.5319	0.5328	0.5336	0.53392	0.53407	0.53391	0.53332	0.53197	0.53089	0.53014
1882.41	0.40837	0.47883	0.49743	0.52663	0.52818	0.5315	0.53239	0.53319	0.53347	0.53362	0.53344	0.53283	0.53154	0.53047	0.52974
1880.48	0.40821	0.47853	0.49712	0.52628	0.52784	0.53113	0.53206	0.53286	0.53312	0.53329	0.53313	0.53254	0.53135	0.53033	0.5296
1878.55	0.40805	0.47819	0.49678	0.52592	0.52748	0.53074	0.53172	0.53249	0.53276	0.53296	0.5328	0.53222	0.53105	0.53007	0.5293
1876.62	0.40791	0.47784	0.49643	0.52554	0.52711	0.53036	0.53135	0.53209	0.53236	0.53257	0.5324	0.53176	0.53054	0.52956	0.52874
1874.69	0.40778	0.47749	0.49612	0.5252	0.5268	0.53011	0.5311	0.53188	0.53214	0.5324	0.53223	0.5316	0.53039	0.52936	0.52855
1872.77	0.40754	0.47706	0.4958	0.525	0.52668	0.53036	0.53144	0.53238	0.53271	0.53315	0.53307	0.53277	0.53172	0.53064	0.52993
1870.84	0.407	0.47634	0.49529	0.52482	0.52664	0.5311	0.53243	0.53363	0.53418	0.53496	0.53512	0.5355	0.53467	0.53356	0.53298
1868.91	0.40638	0.47552	0.49462	0.52436	0.52629	0.53129	0.53281	0.53417	0.53488	0.53583	0.53618	0.537	0.53624	0.53515	0.53461
1866.98	0.4063	0.47523	0.49427	0.52381	0.52567	0.53029	0.53168	0.53292	0.53352	0.53424	0.53451	0.535	0.53409	0.53306	0.53244
1865.05	0.40668	0.47541	0.4943	0.52352	0.52522	0.52912	0.53028	0.53127	0.5317	0.5321	0.53218	0.53211	0.53104	0.5301	0.52942
1863.12	0.40693	0.47547	0.4943	0.52335	0.52497	0.52855	0.52959	0.53045	0.53083	0.53113	0.5311	0.53082	0.52973	0.52884	0.52815
1861.19	0.40695	0.47528	0.49411	0.52312	0.52473	0.5283	0.52931	0.53017	0.53054	0.53086	0.5308	0.53052	0.52947	0.5286	0.52791
1859.26	0.4069	0.47502	0.49385	0.52282	0.52443	0.52801	0.52901	0.52987	0.53021	0.53053	0.53043	0.5301	0.52907	0.52814	0.52743
1857.34	0.40688	0.47476	0.49359	0.52253	0.52412	0.52762	0.5286	0.52941	0.52972	0.53001	0.52987	0.52941	0.52832	0.52732	0.52659
1855.41	0.40689	0.47454	0.49335	0.52227	0.52385	0.52724	0.52822	0.52899	0.52928	0.52952	0.52937	0.5288	0.52763	0.52661	0.52589
1853.48	0.40687	0.47434	0.49313	0.52202	0.52363	0.52699	0.52797	0.52873	0.529	0.52923	0.52909	0.52851	0.52732	0.52632	0.5256
1851.55	0.40681	0.47411	0.49294	0.52182	0.52346	0.52695	0.52793	0.52877	0.52906	0.52937	0.52926	0.52884	0.52775	0.5268	0.52608
1849.62	0.40667	0.47381	0.49274	0.52171	0.52339	0.52725	0.5283	0.52928	0.5297	0.5302	0.53019	0.53015	0.52928	0.52841	0.52773
1847.69	0.40644	0.4734	0.49248	0.52168	0.52346	0.5279	0.52916	0.53033	0.53093	0.5317	0.53187	0.53235	0.53169	0.53088	0.53024
1845.76	0.40606	0.47282	0.49206	0.52156	0.52351	0.52862	0.53014	0.53155	0.53231	0.53335	0.53375	0.53476	0.53423	0.53336	0.53273
1843.83	0.40575	0.47231	0.49155	0.52113	0.52312	0.52836	0.52993	0.53143	0.53219	0.53326	0.53375	0.53486	0.53435	0.53339	0.53282
1841.91	0.406	0.47235	0.49141	0.52066	0.52252	0.52703	0.52836	0.52963	0.53019	0.53092	0.53119	0.53174	0.53108	0.5301	0.52956
1839.98	0.40649	0.4726	0.49152	0.52042	0.52216	0.52602	0.52712	0.52811	0.52852	0.52893	0.52895	0.52893	0.52806	0.52707	0.52646
1838.05	0.40667	0.47255	0.49145	0.52025	0.52194	0.52565	0.52671	0.52759	0.52797	0.52831	0.52826	0.52806	0.52709	0.52607	0.52541
1836.12	0.40668	0.47237	0.49126	0.52005	0.52172	0.52544	0.52652	0.5274	0.52776	0.52814	0.52813	0.52794	0.527	0.52601	0.52535
1834.19	0.40669	0.47219	0.4911	0.51994	0.5216	0.5254	0.52657	0.5275	0.52787	0.52833	0.52836	0.52831	0.52745	0.5265	0.52586
1832.26	0.40651	0.47175	0.49079	0.51983	0.52156	0.5258	0.52714	0.52825	0.52874	0.5294	0.52956	0.52983	0.52899	0.52799	0.52736
1830.33	0.40608	0.47108	0.49024	0.51946	0.5213	0.52605	0.52755	0.52887	0.52947	0.53034	0.53066	0.53121	0.53031	0.52921	0.52858
1828.41	0.40596	0.47075	0.48992	0.51909	0.52098	0.52584	0.52734	0.52868	0.52929	0.53018	0.53057	0.53117	0.53028	0.52921	0.5286
1826.48	0.40615	0.47077	0.4899	0.51899	0.52088	0.5257	0.52718	0.52847	0.5291	0.52997	0.53039	0.53104	0.53031	0.52937	0.5288
1824.55	0.40632	0.47077	0.48982	0.5188	0.52065	0.52529	0.52671	0.5279	0.52853	0.52934	0.5297	0.53024	0.52959	0.52872	0.52813
1822.62	0.40665	0.47092	0.48978	0.5185	0.52025	0.52434	0.52555	0.52652	0.52704	0.52762	0.52777	0.52784	0.52705	0.52616	0.52551
1820.69	0.40703	0.47109	0.48982	0.51836	0.52002	0.52369	0.52475	0.5256	0.52602	0.52641	0.52642	0.52618	0.52529	0.5244	0.52373
1818.76	0.4072	0.47105	0.48975	0.51825	0.51993	0.52357	0.52461	0.52554	0.52595	0.52636	0.52638	0.52622	0.52543	0.52458	0.52396
1816.83	0.40727	0.4709	0.48959	0.51805	0.51976	0.5234	0.52445	0.52544	0.52583	0.52625	0.52631	0.52619	0.52547	0.52462	0.52402
1814.9	0.40732	0.47071	0.48939	0.51783	0.51953	0.52315	0.52421	0.52517	0.52553	0.5259	0.52597	0.52579	0.52502	0.5241	0.5235
1812.98	0.40725	0.47042	0.4891	0.51766	0.51935	0.52317	0.52433	0.52532	0.52572	0.52613	0.52627	0.52624	0.52546	0.52449	0.5239
1811.05	0.40712	0.4701	0.48876	0.51743	0.51912	0.52319	0.52443	0.52549	0.52594	0.52646	0.52665	0.52682	0.52609	0.52508	0.52452
1809.12	0.40722	0.47002	0.48861	0.5172	0.51884	0.52284	0.52406	0.52505	0.52547	0.52599	0.52614	0.52623	0.52549	0.52447	0.5239
1807.19	0.40751	0.47011	0.48865	0.51706	0.51863	0.52241	0.52354	0.52443	0.52477	0.52524	0.5253	0.52521	0.52439	0.52343	0.52281
1805.26	0.40774	0.4701	0.48867	0.51707	0.51862	0.52251	0.52367	0.5246	0.52499	0.52552	0.52562	0.52569	0.52492	0.52408	0.52346
1803.33	0.40775	0.46983	0.48855	0.51715	0.51882	0.52332	0.52471	0.5259	0.52649	0.52731	0.52762	0.52839	0.52793	0.52724	0.52675
1801.4	0.40762	0.46941	0.4882	0.51697	0.51876	0.52376	0.52534	0.52674	0.52746	0.52851	0.529	0.53022	0.52993	0.52925	0.52888
1799.47	0.40764	0.46921	0.48785	0.51649	0.51827	0.52305	0.52455	0.52587	0.52651	0.52741	0.52783	0.52869	0.52815	0.52735	0.52692
1797.55	0.40793	0.46934	0.48781	0.51622	0.51795	0.52235	0.52367	0.52484	0.52539	0.52609	0.52636	0.52683	0.52604	0.5252	0.52465
1795.62	0.4082	0.46944	0.48792	0.51633	0.51815	0.52269	0.52404	0.52531	0.52589	0.52665	0.52693	0.52755	0.52674	0.52591	0.52525
1793.69	0.40811	0.4691	0.48773	0.51642	0.51843	0.5236	0.52522	0.52679	0.52752	0.52854	0.52904	0.53019	0.52951	0.52857	0.52788
1791.76	0.408	0.46875	0.48732	0.51614	0.51817	0.52356	0.5253	0.52696	0.52776	0.5289	0.52949	0.53087	0.53032	0.52933	0.52868
1789.83	0.40855	0.46909	0.48732	0.51577	0.51759	0.52224	0.52366	0.525	0.52565	0.52649	0.52685	0.52762	0.52697	0.52604	0.52544
1787.9	0.40936	0.4697	0.48768	0.51577	0.51742	0.52145	0.52259	0.52368	0.52416	0.52477	0.52493	0.52517	0.52441	0.52357	0.52299
1785.97	0.40979	0.46993	0.48786	0.51589	0.51759	0.52169	0.52285	0.524	0.52448	0.52515	0.52536	0.52574	0.5251	0.52432	0.5238
1784.05	0.40994	0.46985	0.48773	0.51575	0.51751	0.52176	0.52296	0.52418	0.52469	0.52543	0.52566	0.5262	0.52566	0.52486	0.52434
1782.12	0.4101	0.46976	0.48749	0.51544	0.51718	0.52136	0.52255	0.52369	0.52419	0.52485	0.52502	0.52543	0.52484	0.52393	0.52335
1780.19	0.41041	0.46979	0.48738	0.51522	0.51694	0.52098	0.52215	0.52321	0.52367	0.52427	0.5244	0.52466	0.52395	0.52301	0.52238
1778.26	0.41094	0.47007	0.48751	0.51524	0.51693	0.5208	0.52193	0.52292	0.52335	0.52388	0.52397	0.52412	0.52323	0.52227	0.52162
1776.33	0.41143	0.47034	0.4877	0.51554	0.51724	0.52126	0.52245	0.52347	0.52395	0.52451	0.52464	0.52489	0.52381	0.52278	0.52209
1774.4	0.41154	0.4702	0.48762	0.51587	0.51766	0.5224	0.52382	0.52508	0.52569	0.52651	0.52681	0.5275	0.52628	0.52505	0.52429
1772.47	0.41139	0.46982	0.48726	0.5158	0.51774	0.52314	0.52481	0.52632	0.52704	0.52815	0.52864	0.52974	0.5285	0.52713	0.52632
1770.54	0.41177	0.47004	0.48733	0.51573	0.5177	0.52313	0.52487	0.52642	0.52715	0.52836	0.52892	0.5302	0.52922	0.52804	0.52732
1768.62	0.41281	0.4709	0.48791	0.51593	0.51778	0.5228	0.52441	0.52581	0.52649	0.52757	0.52804	0.5292	0.52847	0.52755	0.52694
1766.69	0.41391	0.47175	0.48839	0.51596	0.5176	0.52191	0.52321	0.52432	0.52483	0.52556	0.5258	0.52634	0.52543	0.52455	0.5239
1764.76	0.41479	0.47236	0.48872	0.51603	0.51755	0.52142	0.52253	0.52346	0.52385	0.5243	0.5244	0.52446	0.52323	0.52229	0.52152
1762.83	0.41535	0.47264	0.48888	0.51627	0.51787	0.52193	0.52316	0.52418	0.52462	0.52514	0.52531	0.52554	0.52427	0.52328	0.5225
1760.9	0.41593	0.47296	0.48902	0.51639	0.51808	0.52225	0.52357	0.52463	0.52513	0.52575	0.52596	0.52638	0.52522	0.52422	0.52348
1758.97	0.41684	0.47362	0.48941	0.51662	0.51832	0.52235	0.52358	0.5246	0.52508	0.52569	0.52587	0.52626	0.52518	0.52418	0.52349
1757.04	0.41787	0.47441	0.48993	0.517	0.51865	0.5226	0.52372	0.52471	0.52517	0.52576	0.52593	0.52622	0.52514	0.5241	0.52343
1755.11	0.41907	0.47541	0.49065	0.51762	0.51921	0.52305	0.52412	0.52509	0.5255	0.52606	0.52619	0.52639	0.52525	0.52417	0.52348
1753.19	0.4202	0.47636	0.4915	0.51867	0.52036	0.52471	0.52602	0.52723	0.52775	0.52858	0.5289	0.52963	0.52864	0.52759	0.52693
1751.26	0.42094	0.47689	0.49197	0.51954	0.52145	0.52683	0.52856	0.53016	0.53093	0.53224	0.53294	0.53463	0.53391	0.53286	0.53226
1749.33	0.42185	0.47756	0.49223	0.51971	0.52166	0.52708	0.52887	0.53046	0.53124	0.53255	0.5333	0.53496	0.53412	0.53298	0.53234
1747.4	0.42359	0.47904	0.49312	0.52006	0.52183	0.52638	0.52784	0.52907	0.52965	0.53057	0.531	0.53183	0.53064	0.5294	0.52866
1745.47	0.42573	0.48095	0.49451	0.52103	0.52266	0.5266	0.52778	0.52875	0.52922	0.52988	0.53006	0.53036	0.52902	0.52776	0.52694
1743.54	0.42772	0.48272	0.49589	0.5222	0.52381	0.52752	0.52858	0.52948	0.5299	0.53047	0.53052	0.53061	0.52917	0.52782	0.5269
1741.61	0.42949	0.48422	0.49701	0.52321	0.52484	0.52841	0.52943	0.53028	0.53062	0.53111	0.53109	0.53095	0.52921	0.52767	0.52656
1739.68	0.4312	0.48563	0.49795	0.52399	0.52564	0.529	0.52997	0.53073	0.53099	0.53135	0.53129	0.5309	0.52885	0.52718	0.52592
1737.76	0.43301	0.48721	0.49909	0.52507	0.52679	0.53021	0.53121	0.53199	0.53226	0.53263	0.53262	0.53232	0.53021	0.52852	0.5272
1735.83	0.43455	0.48855	0.50019	0.52657	0.52851	0.53292	0.53429	0.53548	0.53598	0.53676	0.53705	0.53762	0.53563	0.53388	0.53259
1733.9	0.43586	0.48967	0.50082	0.52751	0.52959	0.53492	0.53663	0.53822	0.53895	0.54016	0.54074	0.54219	0.54034	0.53851	0.53732
1731.97	0.43789	0.4915	0.5016	0.52768	0.52952	0.53399	0.53538	0.53663	0.5372	0.53807	0.53842	0.53928	0.53738	0.5356	0.53449
1730.04	0.44066	0.49401	0.50307	0.52826	0.52971	0.53272	0.53353	0.5342	0.53444	0.53464	0.53457	0.53418	0.53204	0.53031	0.52917
1728.11	0.44373	0.49679	0.50496	0.52944	0.53061	0.53252	0.53289	0.53312	0.5331	0.53279	0.53236	0.53098	0.52847	0.52671	0.52547
1726.18	0.44674	0.49951	0.50687	0.53086	0.53192	0.53323	0.53338	0.53337	0.53323	0.53264	0.532	0.53012	0.52733	0.52552	0.52419
1724.26	0.44965	0.50217	0.50871	0.53241	0.53351	0.53468	0.53481	0.53474	0.53458	0.53396	0.53328	0.53134	0.52846	0.52661	0.52521
1722.33	0.45259	0.50486	0.5106	0.53417	0.53536	0.5367	0.5369	0.53691	0.53679	0.53626	0.53565	0.53384	0.53089	0.52896	0.52748
1720.4	0.45538	0.50739	0.5125	0.53631	0.5377	0.53989	0.54043	0.54075	0.54082	0.54069	0.54035	0.5392	0.53618	0.53401	0.53248
1718.47	0.45815	0.50983	0.51432	0.53864	0.54034	0.54402	0.54517	0.54602	0.54642	0.54699	0.54716	0.54723	0.54425	0.54175	0.54022
1716.54	0.46162	0.513	0.51634	0.54053	0.54229	0.54637	0.54772	0.5487	0.54921	0.55003	0.55036	0.55084	0.54788	0.54525	0.5437
1714.61	0.46603	0.51719	0.5189	0.54208	0.54348	0.5462	0.547	0.54746	0.5477	0.54791	0.5478	0.54722	0.54403	0.54147	0.53977
1712.68	0.47079	0.52175	0.5218	0.54389	0.54489	0.546	0.54614	0.54604	0.54589	0.54532	0.54468	0.54281	0.53921	0.53668	0.5348
1710.75	0.47549	0.52623	0.52475	0.54607	0.54686	0.54704	0.5468	0.54641	0.54598	0.54496	0.54404	0.5414	0.53741	0.5348	0.53281
1708.83	0.47984	0.53032	0.52747	0.5484	0.54919	0.54921	0.54894	0.54856	0.54801	0.54693	0.54601	0.54324	0.53898	0.53622	0.53414
1706.9	0.48418	0.53436	0.53011	0.55088	0.55174	0.55209	0.55199	0.55177	0.55124	0.55035	0.54958	0.54709	0.54268	0.5397	0.53757
1704.97	0.48902	0.53893	0.5331	0.55369	0.55457	0.55521	0.55525	0.55512	0.55462	0.55392	0.55325	0.55106	0.54656	0.54344	0.54126
1703.04	0.4939	0.54358	0.5363	0.55677	0.55772	0.5588	0.55901	0.55898	0.55857	0.55811	0.55756	0.55568	0.5511	0.54782	0.54554
1701.11	0.49905	0.54847	0.53953	0.55999	0.56115	0.563	0.56348	0.5637	0.5635	0.56339	0.56303	0.56165	0.55684	0.55323	0.55077
1699.18	0.5053	0.55442	0.54324	0.56323	0.56445	0.5663	0.56677	0.56701	0.56688	0.56679	0.56644	0.5651	0.55992	0.55605	0.55343
1697.25	0.51218	0.56103	0.54746	0.56655	0.56755	0.56849	0.56862	0.56856	0.56821	0.56775	0.5672	0.56525	0.55978	0.55586	0.55313
1695.32	0.51982	0.5684	0.55208	0.56994	0.57056	0.57007	0.56969	0.56907	0.56835	0.56726	0.5663	0.56327	0.55743	0.55355	0.55072
1693.4	0.52767	0.57605	0.55682	0.57329	0.5735	0.57134	0.57033	0.56906	0.56796	0.56614	0.56463	0.56039	0.55417	0.55037	0.54746
1691.47	0.53494	0.58316	0.56134	0.57688	0.57689	0.57387	0.57255	0.57098	0.56971	0.56758	0.56578	0.56106	0.55466	0.55088	0.5479
1689.54	0.54236	0.59035	0.566	0.58105	0.58102	0.57801	0.5767	0.57516	0.57393	0.57185	0.57008	0.56555	0.55904	0.55516	0.55203
1687.61	0.54985	0.59759	0.57087	0.5857	0.58577	0.58326	0.58213	0.58077	0.57966	0.5778	0.57626	0.57212	0.56538	0.5612	0.55784
1685.68	0.55751	0.60499	0.57584	0.59068	0.59099	0.58959	0.58888	0.58788	0.58697	0.58559	0.58446	0.58097	0.57387	0.56922	0.56557
1683.75	0.56663	0.61379	0.58128	0.59553	0.59589	0.5948	0.59427	0.59339	0.59249	0.59129	0.59028	0.58701	0.57965	0.57466	0.57082
1681.82	0.57637	0.62325	0.5871	0.59988	0.59988	0.5972	0.59611	0.59468	0.59346	0.59161	0.5901	0.58585	0.5783	0.57331	0.56941
1679.9	0.5856	0.63221	0.59297	0.60444	0.60409	0.59977	0.59801	0.59598	0.59446	0.59189	0.58981	0.58443	0.57645	0.57137	0.56734
1677.97	0.59429	0.64059	0.59868	0.60939	0.60889	0.6039	0.60186	0.59957	0.59788	0.59496	0.59264	0.58661	0.578	0.57262	0.5683
1676.04	0.6029	0.64891	0.60439	0.61461	0.6141	0.6091	0.60709	0.60479	0.60301	0.60002	0.5977	0.5915	0.58226	0.5765	0.57178
1674.11	0.61174	0.65756	0.61039	0.61996	0.6194	0.61418	0.61214	0.60975	0.60789	0.60476	0.60241	0.59599	0.5862	0.58013	0.57506
1672.18	0.61987	0.66557	0.61614	0.62512	0.62449	0.61896	0.61683	0.61432	0.61237	0.60913	0.60673	0.60003	0.58982	0.58348	0.57819
1670.25	0.62765	0.67317	0.62187	0.6304	0.62975	0.62408	0.6219	0.61935	0.61732	0.61407	0.61169	0.60475	0.5942	0.58759	0.58215
1668.32	0.63592	0.68123	0.62816	0.63588	0.63502	0.6285	0.626	0.62317	0.6209	0.61735	0.61469	0.60703	0.59614	0.58937	0.58376
1666.39	0.64346	0.68861	0.63421	0.64106	0.63987	0.63213	0.62919	0.6259	0.62339	0.61938	0.61629	0.60776	0.59651	0.58962	0.5838
1664.47	0.64974	0.69473	0.63955	0.64603	0.64466	0.63641	0.6333	0.62984	0.62728	0.62306	0.61979	0.61096	0.59936	0.59222	0.58615
1662.54	0.65551	0.70027	0.64467	0.65097	0.6495	0.64103	0.63783	0.63437	0.63179	0.62748	0.62418	0.61526	0.60337	0.59597	0.58975
1660.61	0.6611	0.70564	0.64983	0.65575	0.65412	0.64499	0.64153	0.63793	0.6352	0.63068	0.62724	0.61793	0.60586	0.59837	0.59211
1658.68	0.66615	0.71051	0.65478	0.66046	0.65873	0.64912	0.64552	0.64179	0.63899	0.63437	0.63083	0.62132	0.6091	0.60157	0.59527
1656.75	0.67025	0.71439	0.65927	0.66535	0.66378	0.65484	0.65157	0.6481	0.64549	0.64125	0.63797	0.62905	0.6167	0.60895	0.60258
1654.82	0.67347	0.71729	0.66344	0.67059	0.66949	0.66236	0.65986	0.65708	0.65493	0.65156	0.64888	0.64125	0.62869	0.6204	0.61388
1652.89	0.6768	0.72035	0.66796	0.67558	0.67472	0.66822	0.66599	0.66352	0.66154	0.65852	0.65603	0.6488	0.63591	0.62714	0.62042
1650.96	0.68059	0.72403	0.67237	0.67929	0.67808	0.66998	0.66718	0.66422	0.66188	0.65824	0.65528	0.64706	0.63403	0.62542	0.61864
1649.04	0.68363	0.7269	0.67602	0.68284	0.68143	0.67272	0.66977	0.66664	0.6642	0.66032	0.65722	0.64875	0.63576	0.62733	0.6206
1647.11	0.68605	0.72907	0.67967	0.68693	0.68553	0.6771	0.67431	0.67128	0.66896	0.66516	0.6622	0.65398	0.64101	0.63257	0.62584
1645.18	0.68855	0.73139	0.6836	0.69072	0.6891	0.67993	0.6768	0.6735	0.67104	0.6669	0.66375	0.65498	0.642	0.63369	0.62691
1643.25	0.69074	0.73342	0.68702	0.69372	0.69181	0.68141	0.67781	0.67407	0.67135	0.66674	0.66325	0.65364	0.64076	0.63269	0.62592
1641.32	0.6919	0.73441	0.68959	0.69634	0.69436	0.6836	0.67995	0.67606	0.67329	0.66858	0.66501	0.65519	0.64249	0.63453	0.62783
1639.39	0.69182	0.73412	0.69128	0.69869	0.69686	0.68678	0.68348	0.67981	0.67723	0.67284	0.66948	0.66014	0.64757	0.6396	0.63297
1637.46	0.69027	0.73232	0.69188	0.70039	0.69888	0.69026	0.68756	0.6844	0.68216	0.6784	0.67541	0.66702	0.65453	0.64646	0.63988
1635.54	0.6873	0.72909	0.69125	0.70071	0.6994	0.69167	0.68934	0.68652	0.68445	0.68107	0.6783	0.67052	0.65825	0.65023	0.64374
1633.61	0.68475	0.7263	0.69048	0.70015	0.69869	0.69026	0.6877	0.68466	0.68242	0.67874	0.67582	0.66772	0.65591	0.64827	0.642
1631.68	0.68268	0.72402	0.68982	0.69963	0.69803	0.68894	0.68613	0.68291	0.6805	0.67655	0.67351	0.66514	0.65384	0.64661	0.64063
1629.75	0.67939	0.72051	0.68822	0.69858	0.69706	0.68829	0.68557	0.68253	0.68016	0.67636	0.67347	0.6654	0.65461	0.64771	0.64203
1627.82	0.67498	0.71591	0.6857	0.69681	0.69542	0.68747	0.68498	0.68223	0.68008	0.67662	0.67399	0.66649	0.65626	0.64972	0.64432
1625.89	0.67035	0.71108	0.68286	0.69477	0.69347	0.68638	0.68413	0.68167	0.67979	0.67669	0.6743	0.66745	0.65786	0.65168	0.64656
1623.96	0.66522	0.70572	0.67944	0.69209	0.6909	0.68462	0.68267	0.6805	0.67886	0.6761	0.67395	0.66779	0.65898	0.65317	0.6484
1622.03	0.66011	0.70038	0.67583	0.68897	0.68787	0.68197	0.68021	0.67821	0.67667	0.67408	0.67208	0.66641	0.65846	0.6531	0.64878
1620.11	0.65618	0.69624	0.67309	0.68669	0.68571	0.68016	0.67856	0.67668	0.67515	0.6727	0.67087	0.66558	0.65833	0.65338	0.64944
1618.18	0.652	0.69178	0.67012	0.68458	0.68383	0.67926	0.67804	0.67649	0.67511	0.67309	0.67158	0.667	0.66031	0.65568	0.65206
1616.25	0.64643	0.6859	0.66578	0.68107	0.68053	0.67691	0.67602	0.6748	0.67367	0.67205	0.67081	0.66699	0.66109	0.65701	0.65387
1614.32	0.6416	0.68085	0.66175	0.67733	0.67686	0.67342	0.67257	0.67138	0.67041	0.66885	0.66761	0.66416	0.65927	0.656	0.65345
1612.39	0.63797	0.67704	0.65872	0.67457	0.67422	0.67107	0.67027	0.66916	0.66834	0.66686	0.66568	0.66266	0.65873	0.65619	0.65414
1610.46	0.63461	0.67345	0.65597	0.67235	0.67218	0.66988	0.66931	0.6685	0.66791	0.66672	0.66582	0.66351	0.66045	0.65853	0.6569
1608.53	0.63182	0.67041	0.6537	0.67067	0.67064	0.66931	0.66901	0.66854	0.66819	0.6674	0.66679	0.66522	0.66302	0.66165	0.66049
1606.6	0.63004	0.6684	0.65228	0.66975	0.66983	0.66927	0.66923	0.66903	0.66889	0.66843	0.66802	0.66713	0.66575	0.66493	0.66423
1604.68	0.62888	0.66707	0.65143	0.66935	0.6696	0.66974	0.66996	0.67004	0.6701	0.66996	0.66974	0.66954	0.66898	0.6687	0.66841
1602.75	0.62824	0.66622	0.651	0.6694	0.66983	0.67075	0.67127	0.6716	0.67187	0.67209	0.67208	0.67256	0.67288	0.67308	0.67322
1600.82	0.62854	0.66626	0.65139	0.67018	0.67075	0.67244	0.67322	0.67379	0.67425	0.67479	0.67496	0.67605	0.67721	0.67782	0.67841
1598.89	0.62979	0.66727	0.65266	0.67176	0.6725	0.67489	0.6759	0.67675	0.67737	0.67822	0.67863	0.6803	0.68217	0.68322	0.68423
1596.96	0.63171	0.66896	0.65453	0.67397	0.67491	0.67804	0.67933	0.68049	0.68127	0.68246	0.68318	0.6855	0.68803	0.68957	0.69095
1595.03	0.63426	0.67128	0.65695	0.67676	0.67788	0.68173	0.68333	0.68475	0.6857	0.68723	0.68826	0.69125	0.69444	0.69644	0.69818
1593.1	0.63773	0.67455	0.66018	0.68034	0.68157	0.68603	0.68783	0.68947	0.6906	0.69243	0.69367	0.69727	0.70107	0.70347	0.70558
1591.18	0.64218	0.67884	0.66433	0.68473	0.68607	0.69107	0.69293	0.69487	0.69614	0.69824	0.69961	0.7037	0.70811	0.71083	0.71327
1589.25	0.64748	0.68397	0.6693	0.68986	0.69129	0.69681	0.6987	0.70096	0.70234	0.70466	0.70619	0.71067	0.71564	0.71864	0.72133
1587.32	0.6535	0.68973	0.67487	0.69559	0.69706	0.70306	0.70508	0.70755	0.70904	0.7115	0.71322	0.71808	0.72352	0.72675	0.72966
1585.39	0.66021	0.69614	0.681	0.70193	0.7034	0.70988	0.71209	0.71466	0.71628	0.71888	0.72077	0.72603	0.73191	0.73533	0.73842
1583.46	0.66775	0.70342	0.68785	0.70899	0.71053	0.71741	0.71979	0.72247	0.72421	0.72696	0.72902	0.73458	0.74083	0.74441	0.74763
1581.53	0.67607	0.71154	0.69549	0.71683	0.71847	0.7257	0.72826	0.73109	0.73293	0.73589	0.73808	0.74387	0.75034	0.754	0.75735
1579.6	0.68482	0.72008	0.70367	0.72535	0.72716	0.73499	0.73783	0.74092	0.74294	0.74619	0.74858	0.75479	0.76128	0.76488	0.7683
1577.67	0.6942	0.7292	0.71254	0.73473	0.73684	0.74572	0.7489	0.7524	0.75465	0.75831	0.76103	0.7679	0.77424	0.77768	0.78105
1575.75	0.70496	0.73969	0.7225	0.74483	0.74719	0.75662	0.75999	0.76366	0.76596	0.76986	0.77268	0.77985	0.78609	0.78952	0.79278
1573.82	0.71535	0.74978	0.73184	0.75376	0.75614	0.7652	0.76852	0.77198	0.77415	0.77798	0.7806	0.78753	0.79387	0.79743	0.8007
1571.89	0.72468	0.75884	0.74031	0.76209	0.76446	0.77362	0.77702	0.78042	0.78263	0.78648	0.7891	0.79606	0.80245	0.80593	0.80925
1569.96	0.73542	0.7693	0.75013	0.77208	0.77453	0.78423	0.78776	0.79138	0.79368	0.79767	0.80049	0.80767	0.81393	0.81709	0.82039
1568.03	0.74776	0.78135	0.7612	0.7831	0.78552	0.7951	0.79851	0.8021	0.80434	0.80824	0.81105	0.81805	0.82411	0.82707	0.83029
1566.1	0.75988	0.79319	0.772	0.79364	0.79595	0.80504	0.80831	0.81163	0.81381	0.81748	0.82008	0.82673	0.83259	0.83547	0.83859
1564.17	0.77126	0.80433	0.78232	0.80392	0.80621	0.81538	0.81875	0.82195	0.82419	0.82783	0.83035	0.83697	0.84265	0.84534	0.84828
1562.24	0.78139	0.81428	0.79191	0.81406	0.81661	0.82707	0.83085	0.83444	0.83692	0.84104	0.84386	0.85124	0.85673	0.85903	0.86176
1560.32	0.79224	0.82484	0.80236	0.82579	0.82892	0.84202	0.8466	0.85117	0.85414	0.85935	0.86287	0.87197	0.87712	0.87868	0.88121
1558.39	0.80713	0.8393	0.81572	0.83977	0.84317	0.85739	0.86227	0.86734	0.87053	0.87624	0.8801	0.8898	0.89443	0.89548	0.89775
1556.46	0.82147	0.8534	0.82791	0.85097	0.85402	0.86629	0.87048	0.87493	0.87766	0.88264	0.88599	0.89418	0.89869	0.90006	0.90207
1554.53	0.83368	0.86543	0.83834	0.86047	0.86313	0.87364	0.87729	0.88115	0.88345	0.88771	0.89055	0.89758	0.9021	0.90382	0.90569
1552.6	0.84596	0.87741	0.8489	0.8705	0.87292	0.88253	0.88593	0.88946	0.89158	0.89539	0.89799	0.90456	0.90899	0.91084	0.91267
1550.67	0.85822	0.88934	0.85949	0.88065	0.88298	0.8921	0.89533	0.89873	0.90077	0.90433	0.90679	0.91318	0.91746	0.91927	0.92109
1548.74	0.8704	0.90126	0.87007	0.89084	0.89314	0.90191	0.905	0.90835	0.91025	0.91369	0.91593	0.92204	0.92603	0.92766	0.92939
1546.82	0.88204	0.9126	0.88017	0.90093	0.90324	0.91227	0.91546	0.91891	0.92077	0.92438	0.92654	0.93274	0.93659	0.93801	0.93964
1544.89	0.89317	0.92324	0.88987	0.91108	0.91357	0.92378	0.92734	0.93117	0.93331	0.93746	0.93993	0.94687	0.95081	0.95194	0.9535
1542.96	0.90449	0.93409	0.89982	0.92152	0.92433	0.93574	0.93962	0.94393	0.94633	0.95098	0.95391	0.96136	0.96491	0.96547	0.96673
1541.03	0.91782	0.94708	0.91142	0.93314	0.93624	0.94776	0.95176	0.9562	0.95859	0.9633	0.96641	0.97354	0.97607	0.97585	0.97663
1539.1	0.93401	0.96301	0.92485	0.94554	0.94838	0.9581	0.96162	0.9653	0.96733	0.97126	0.9738	0.97964	0.9812	0.98072	0.98137
1537.17	0.94787	0.97665	0.93594	0.95528	0.95759	0.96522	0.96795	0.97066	0.97227	0.97524	0.97698	0.98146	0.98255	0.98228	0.98305
1535.24	0.9585	0.98708	0.94451	0.96327	0.96535	0.97246	0.97474	0.97715	0.97858	0.98112	0.98263	0.98647	0.98722	0.98697	0.98761
1533.31	0.96912	0.99752	0.95316	0.97162	0.97358	0.9807	0.98276	0.98511	0.98639	0.98862	0.99011	0.99335	0.99358	0.99301	0.99321
1531.39	0.98088	1.00897	0.9626	0.98043	0.98218	0.98844	0.99022	0.99217	0.99317	0.99481	0.996	0.99818	0.99777	0.99676	0.99649
1529.46	0.99243	1.02003	0.97176	0.98915	0.9908	0.99629	0.99796	0.99949	1.00038	1.00161	1.00258	1.00411	1.00313	1.00177	1.00111
1527.53	1.00371	1.03088	0.98068	0.99801	0.99972	1.00535	1.00711	1.00857	1.00954	1.01073	1.01176	1.01334	1.01187	1.01016	1.00922
1525.6	1.01504	1.04194	0.98955	1.00674	1.00849	1.01447	1.01619	1.01774	1.01866	1.01982	1.02086	1.02235	1.02024	1.01804	1.01684
1523.67	1.02618	1.05278	0.99822	1.01517	1.01702	1.02327	1.0249	1.02657	1.02738	1.02857	1.02952	1.0308	1.02785	1.02514	1.0235
1521.74	1.03755	1.06367	1.00675	1.02344	1.0255	1.03177	1.03338	1.03509	1.03593	1.03727	1.0381	1.0393	1.03561	1.03256	1.03036
1519.81	1.04882	1.07438	1.01464	1.03065	1.03273	1.03808	1.03948	1.04088	1.04159	1.04269	1.04321	1.04381	1.0396	1.03634	1.03379
1517.88	1.06036	1.08534	1.0225	1.03755	1.03938	1.04349	1.04454	1.04537	1.04579	1.04639	1.04644	1.04616	1.04152	1.03797	1.0353
1515.96	1.07216	1.09656	1.03039	1.04459	1.04604	1.04892	1.04961	1.04978	1.04989	1.04992	1.0495	1.04837	1.04316	1.03931	1.03652
1514.03	1.08363	1.10761	1.03806	1.05143	1.05256	1.05412	1.05455	1.05417	1.05388	1.05331	1.05263	1.0506	1.04473	1.0406	1.03764
1512.1	1.09508	1.11877	1.04581	1.05846	1.05955	1.06039	1.06076	1.06033	1.05973	1.0589	1.05832	1.05602	1.0497	1.04526	1.04222
1510.17	1.10483	1.12815	1.05199	1.06455	1.06597	1.06736	1.06799	1.06813	1.06764	1.06705	1.067	1.06544	1.05899	1.05413	1.05122
1508.24	1.11257	1.1353	1.05576	1.06881	1.07071	1.07328	1.07421	1.07504	1.07478	1.07458	1.07505	1.0741	1.06713	1.06153	1.05852
1506.31	1.12246	1.14443	1.05979	1.07207	1.0738	1.07538	1.07563	1.07584	1.07516	1.07429	1.07405	1.0711	1.06238	1.0559	1.05192
1504.38	1.13522	1.15647	1.0659	1.07589	1.07667	1.07493	1.07376	1.0723	1.07082	1.06833	1.06658	1.06031	1.05001	1.04323	1.03822
1502.46	1.14867	1.16923	1.07334	1.08149	1.08156	1.07728	1.07523	1.07272	1.07083	1.0672	1.06464	1.05661	1.0455	1.03857	1.03308
1500.53	1.16319	1.18305	1.08153	1.0885	1.08828	1.08266	1.08028	1.07743	1.07542	1.07133	1.06844	1.05983	1.04791	1.04044	1.03474
1498.6	1.1765	1.19564	1.08782	1.09391	1.09359	1.0874	1.08499	1.08208	1.07993	1.07584	1.07265	1.0639	1.05106	1.04286	1.03704
1496.67	1.1862	1.20459	1.08994	1.09512	1.09447	1.08805	1.08549	1.08231	1.07985	1.07564	1.07216	1.06296	1.04944	1.04091	1.03488
1494.74	1.19519	1.21288	1.09108	1.095	1.09388	1.08683	1.0838	1.08003	1.07724	1.07252	1.06881	1.05859	1.04465	1.03613	1.02974
1492.81	1.20667	1.2236	1.09459	1.09728	1.096	1.08834	1.08502	1.08097	1.07805	1.07311	1.06931	1.0586	1.04447	1.03585	1.02918
1490.88	1.22134	1.23717	1.09993	1.10152	1.10032	1.09244	1.0892	1.08536	1.08239	1.07769	1.07395	1.06369	1.04942	1.04055	1.03368
1488.95	1.23778	1.25233	1.10513	1.10519	1.10386	1.09514	1.09173	1.08785	1.08458	1.0797	1.07578	1.06551	1.05061	1.04149	1.03437
1487.03	1.25354	1.26724	1.1094	1.10727	1.10567	1.09499	1.09078	1.08619	1.08246	1.07666	1.07222	1.06053	1.0446	1.0353	1.02793
1485.1	1.26832	1.28142	1.1133	1.10893	1.10721	1.09446	1.08941	1.08407	1.07998	1.07335	1.06836	1.05498	1.03843	1.02886	1.02129
1483.17	1.2851	1.29721	1.11897	1.11264	1.11071	1.09626	1.09071	1.08487	1.08049	1.07341	1.06801	1.05353	1.03669	1.02668	1.01894
1481.24	1.30757	1.31822	1.12924	1.12081	1.11833	1.1021	1.09617	1.08984	1.08514	1.07765	1.07192	1.05674	1.03928	1.02884	1.02089
1479.31	1.33133	1.34048	1.1408	1.13028	1.12722	1.10955	1.10329	1.09654	1.09159	1.08379	1.07783	1.06235	1.04407	1.03341	1.02524
1477.38	1.34698	1.3551	1.14632	1.13459	1.13149	1.11383	1.10761	1.1009	1.096	1.08841	1.08262	1.06767	1.04912	1.03847	1.0302
1475.45	1.35466	1.36213	1.14607	1.13395	1.13129	1.11478	1.10885	1.10262	1.09804	1.09088	1.08568	1.0718	1.0536	1.04294	1.03467
1473.52	1.3624	1.36905	1.14603	1.13335	1.1309	1.115	1.10914	1.10313	1.09887	1.09174	1.08687	1.07343	1.0556	1.04481	1.03647
1471.6	1.37106	1.37696	1.14676	1.13288	1.13006	1.11311	1.10694	1.10057	1.09619	1.08859	1.08328	1.06902	1.05125	1.04055	1.0322
1469.67	1.37579	1.38134	1.14549	1.13044	1.12728	1.109	1.10254	1.09577	1.09106	1.083	1.07719	1.06201	1.04424	1.03385	1.02581
1467.74	1.37841	1.38358	1.14343	1.12773	1.1246	1.10629	1.09992	1.09316	1.08839	1.08025	1.07452	1.05933	1.04174	1.03158	1.02393
1465.81	1.38507	1.38956	1.14433	1.12806	1.12512	1.10729	1.10112	1.0945	1.08975	1.0818	1.07635	1.06159	1.04419	1.03409	1.02661
1463.88	1.39738	1.40107	1.14923	1.13197	1.12903	1.11087	1.10468	1.09789	1.093	1.08507	1.0796	1.0649	1.0476	1.03753	1.03005
1461.95	1.40842	1.41154	1.15342	1.13534	1.13242	1.11406	1.1079	1.101	1.09608	1.08821	1.08276	1.06815	1.05117	1.04133	1.03393
1460.02	1.41774	1.42049	1.15679	1.13851	1.13588	1.11881	1.11307	1.10673	1.10213	1.09495	1.09003	1.07644	1.06	1.05042	1.04322
1458.1	1.43907	1.44131	1.16956	1.15059	1.14811	1.13224	1.1268	1.12122	1.11709	1.11068	1.10646	1.09424	1.07795	1.06837	1.06116
1456.17	1.47988	1.48133	1.1963	1.17424	1.1711	1.1526	1.14627	1.1401	1.13595	1.12878	1.12424	1.11146	1.09428	1.08422	1.0766
1454.24	1.50374	1.50455	1.20712	1.18203	1.17815	1.15647	1.14908	1.14181	1.13716	1.1288	1.12335	1.10904	1.09132	1.08098	1.07332
1452.31	1.49023	1.49106	1.18796	1.16312	1.1594	1.13918	1.13202	1.12499	1.12026	1.11217	1.10655	1.09243	1.07569	1.06587	1.05883
1450.38	1.46364	1.46506	1.16158	1.13892	1.13587	1.11936	1.11321	1.10714	1.10278	1.09576	1.09051	1.07778	1.06261	1.05367	1.0473
1448.45	1.44548	1.44776	1.14867	1.12822	1.1256	1.1113	1.10603	1.10045	1.09643	1.0901	1.08511	1.0734	1.05922	1.05088	1.04482
1446.52	1.43458	1.43756	1.14905	1.13035	1.12767	1.11327	1.1082	1.10244	1.09845	1.0921	1.08708	1.07517	1.06117	1.05298	1.04696
1444.59	1.42468	1.42804	1.15446	1.13706	1.13418	1.11865	1.11323	1.10713	1.10299	1.0963	1.09119	1.07839	1.06417	1.05591	1.04982
1442.67	1.41658	1.42018	1.16131	1.14487	1.14185	1.12536	1.11949	1.11318	1.10897	1.1019	1.09682	1.08338	1.0688	1.06051	1.05423
1440.74	1.41326	1.41722	1.16872	1.15297	1.14989	1.13307	1.12698	1.1206	1.1165	1.10926	1.10422	1.0909	1.07602	1.06773	1.06121
1438.81	1.41526	1.41976	1.17627	1.16114	1.15815	1.14186	1.13591	1.12974	1.1259	1.11905	1.11409	1.10169	1.08689	1.07842	1.07186
1436.88	1.42278	1.42749	1.18495	1.17005	1.167	1.15109	1.14534	1.13941	1.13566	1.12936	1.1245	1.11283	1.09831	1.08954	1.08318
1434.95	1.43428	1.43861	1.19437	1.17869	1.17519	1.15798	1.15201	1.14578	1.14173	1.1352	1.13022	1.11793	1.10313	1.09427	1.08798
1433.02	1.44616	1.45001	1.20278	1.18576	1.18202	1.16308	1.15673	1.15016	1.14576	1.13869	1.13353	1.12035	1.105	1.09626	1.08978
1431.09	1.45761	1.46114	1.21024	1.19205	1.18843	1.16864	1.16213	1.15564	1.15103	1.1437	1.13861	1.12515	1.10952	1.10088	1.09425
1429.16	1.46901	1.47225	1.21763	1.19846	1.1948	1.17459	1.16807	1.16171	1.15689	1.14947	1.1444	1.13074	1.11518	1.10653	1.09991
1427.24	1.48123	1.48399	1.22613	1.2061	1.20202	1.18156	1.17499	1.16847	1.16356	1.1561	1.15081	1.13689	1.12155	1.11285	1.10629
1425.31	1.4948	1.49682	1.23609	1.21534	1.21094	1.19058	1.18389	1.17713	1.17236	1.16497	1.15951	1.14566	1.13039	1.1217	1.11523
1423.38	1.50881	1.51031	1.24696	1.22567	1.22133	1.20109	1.19436	1.18745	1.18284	1.17554	1.17013	1.15656	1.14107	1.13239	1.12602
1421.45	1.52313	1.52459	1.25959	1.2379	1.23381	1.21356	1.20706	1.20026	1.1958	1.18866	1.1834	1.17035	1.15466	1.14591	1.13957
1419.52	1.54142	1.54303	1.27699	1.25467	1.25067	1.23037	1.22411	1.21758	1.21328	1.20628	1.20114	1.18885	1.17319	1.16426	1.15795
1417.59	1.56558	1.56718	1.29977	1.27613	1.27173	1.25027	1.24338	1.23672	1.23213	1.22466	1.21932	1.20664	1.19058	1.18126	1.17488
1415.66	1.59412	1.59549	1.32674	1.30129	1.29628	1.27204	1.26387	1.25643	1.25122	1.24265	1.23668	1.22205	1.20486	1.19481	1.18802
1413.74	1.62601	1.62687	1.35756	1.33036	1.32497	1.29761	1.28849	1.28004	1.27441	1.26479	1.25809	1.2414	1.22286	1.21193	1.20458
1411.81	1.65671	1.65721	1.38869	1.36046	1.35487	1.32529	1.31575	1.3065	1.30042	1.29021	1.28298	1.26465	1.24498	1.23334	1.22544
1409.88	1.68698	1.68744	1.42063	1.39194	1.38572	1.35447	1.34462	1.33477	1.32786	1.31702	1.30951	1.28939	1.26855	1.25628	1.24777
1407.95	1.7221	1.72226	1.45763	1.4281	1.42059	1.38712	1.37672	1.36616	1.35853	1.34652	1.33867	1.31647	1.29387	1.2808	1.27162
1406.02	1.76136	1.76082	1.49879	1.46734	1.45857	1.4221	1.41079	1.39928	1.3914	1.37785	1.36935	1.34522	1.32015	1.30606	1.29631
1404.09	1.79597	1.79471	1.53572	1.50152	1.49209	1.45229	1.43964	1.42703	1.41877	1.40373	1.39437	1.36846	1.34081	1.32552	1.31527
1402.16	1.813	1.81122	1.556	1.52017	1.51056	1.46833	1.45445	1.44122	1.43241	1.41654	1.40662	1.37954	1.35031	1.33409	1.32344
1400.23	1.80378	1.80225	1.55206	1.51722	1.50758	1.46498	1.45092	1.438	1.42917	1.41354	1.40368	1.37713	1.34805	1.33169	1.32108
1398.31	1.76446	1.76409	1.52075	1.4889	1.47949	1.43876	1.4261	1.41389	1.40559	1.39138	1.38214	1.3579	1.33054	1.31506	1.30508
1396.38	1.70067	1.70126	1.46639	1.43768	1.42893	1.39177	1.38116	1.36967	1.36218	1.35007	1.34173	1.32062	1.29596	1.28215	1.27306
1394.45	1.62035	1.62143	1.39646	1.37039	1.36257	1.32936	1.32016	1.30968	1.30324	1.29298	1.28549	1.26746	1.24595	1.23416	1.22601
1392.52	1.53923	1.54077	1.32518	1.30138	1.29452	1.2644	1.25591	1.24671	1.24117	1.23212	1.22541	1.20983	1.19128	1.18143	1.17415
1390.59	1.46726	1.46911	1.26174	1.2402	1.23416	1.20682	1.19907	1.19127	1.18634	1.1785	1.17272	1.15947	1.14366	1.13536	1.129
1388.66	1.39845	1.40033	1.20133	1.18232	1.17682	1.15243	1.14562	1.13916	1.13478	1.12823	1.12356	1.11279	1.09964	1.09257	1.08725
1386.73	1.33081	1.33289	1.14224	1.12561	1.1204	1.09799	1.09177	1.08608	1.08224	1.07638	1.07245	1.0633	1.05214	1.04612	1.04159
1384.8	1.26939	1.2721	1.08908	1.07423	1.06914	1.04766	1.04165	1.03619	1.03275	1.02721	1.02351	1.01493	1.00506	0.99997	0.99578
1382.88	1.21512	1.21851	1.0426	1.02896	1.02395	1.00334	0.99763	0.99243	0.98925	0.98434	0.98088	0.97304	0.96441	0.96016	0.95626
1380.95	1.16554	1.16946	1.00043	0.98771	0.98278	0.96305	0.95784	0.95301	0.95007	0.94592	0.94292	0.93634	0.92913	0.92561	0.92211
1379.02	1.11901	1.12345	0.96107	0.94921	0.94446	0.92543	0.9207	0.91624	0.91355	0.90992	0.90738	0.90201	0.89602	0.89305	0.89
1377.09	1.07665	1.08154	0.92539	0.91444	0.90987	0.89146	0.88709	0.883	0.88053	0.87723	0.87505	0.87053	0.86532	0.8627	0.85997
1375.16	1.04125	1.04648	0.89593	0.8856	0.88102	0.86273	0.85849	0.85467	0.85228	0.84914	0.84717	0.8431	0.83818	0.83577	0.83316
1373.23	1.01267	1.01828	0.8726	0.86239	0.85754	0.83836	0.83392	0.82994	0.82742	0.82412	0.82206	0.81778	0.81273	0.81033	0.80773
1371.3	0.984	0.99018	0.84937	0.83954	0.83448	0.81452	0.80982	0.80553	0.80292	0.7994	0.79714	0.79245	0.78732	0.78487	0.7823
1369.38	0.95057	0.95741	0.82209	0.81334	0.80836	0.78883	0.78414	0.77985	0.77735	0.7739	0.77159	0.76698	0.76217	0.75979	0.7573
1367.45	0.91878	0.92614	0.79614	0.78847	0.78367	0.76487	0.76034	0.75624	0.75386	0.75054	0.74833	0.74406	0.7396	0.73734	0.73491
1365.52	0.89465	0.90232	0.77683	0.76984	0.76519	0.74686	0.7425	0.73864	0.73635	0.73324	0.73127	0.72754	0.72339	0.72121	0.71888
1363.59	0.8762	0.88406	0.76256	0.75599	0.75149	0.73344	0.72918	0.72554	0.72336	0.72059	0.71888	0.71589	0.71203	0.70993	0.70771
1361.66	0.86087	0.86896	0.75095	0.74443	0.7399	0.72131	0.71686	0.71309	0.71084	0.70806	0.70622	0.70318	0.69914	0.69702	0.69477
1359.73	0.84558	0.85402	0.7391	0.73253	0.7278	0.70815	0.70334	0.69917	0.69667	0.69347	0.69123	0.68728	0.68269	0.68044	0.67804
1357.8	0.82733	0.83621	0.72451	0.71832	0.7135	0.69343	0.68848	0.68412	0.68147	0.67797	0.67552	0.67095	0.66607	0.66374	0.66129
1355.87	0.8067	0.81607	0.70788	0.70254	0.69782	0.67815	0.67328	0.66905	0.6664	0.66288	0.66048	0.65589	0.65106	0.64875	0.64635
1353.95	0.78573	0.79563	0.69107	0.6867	0.68218	0.66327	0.65856	0.65453	0.65195	0.64851	0.64626	0.64179	0.63714	0.63491	0.63256
1352.02	0.76904	0.77934	0.67794	0.67417	0.66978	0.65131	0.64672	0.64274	0.64016	0.63671	0.63456	0.63	0.62539	0.62317	0.62081
1350.09	0.76444	0.7747	0.67507	0.6709	0.66633	0.64696	0.64217	0.6379	0.63507	0.63138	0.62905	0.62395	0.61884	0.61632	0.61378
1348.16	0.77222	0.78204	0.68273	0.67724	0.67216	0.65046	0.64508	0.64017	0.63689	0.63268	0.62986	0.62378	0.61762	0.61447	0.61158
1346.23	0.773	0.78265	0.6845	0.67851	0.67312	0.65012	0.6444	0.63908	0.63561	0.63105	0.62794	0.62129	0.6145	0.61095	0.60785
1344.3	0.75148	0.76164	0.66718	0.66276	0.65775	0.63644	0.63118	0.62625	0.62316	0.61893	0.61612	0.61015	0.60395	0.60067	0.59779
1342.37	0.72475	0.7355	0.64508	0.64274	0.63832	0.61969	0.61519	0.61105	0.60852	0.60503	0.60279	0.59824	0.59323	0.59054	0.58809
1340.44	0.70683	0.71791	0.63057	0.62961	0.6256	0.6088	0.60487	0.60136	0.59922	0.59641	0.59465	0.59141	0.5874	0.58517	0.58307
1338.52	0.68919	0.70059	0.61627	0.61649	0.61282	0.59734	0.59377	0.59061	0.58868	0.58626	0.58474	0.58207	0.57857	0.57665	0.57472
1336.59	0.67274	0.68448	0.60269	0.6037	0.60014	0.58513	0.58161	0.57841	0.57647	0.57397	0.57229	0.56919	0.56544	0.5635	0.5615
1334.66	0.67091	0.68265	0.60157	0.60213	0.59826	0.58197	0.57798	0.57431	0.57205	0.56896	0.56683	0.56258	0.5578	0.5554	0.55303
1332.73	0.67918	0.69067	0.60926	0.60873	0.6044	0.58602	0.5814	0.57711	0.57444	0.57066	0.56811	0.56268	0.5568	0.55379	0.55099
1330.8	0.6766	0.68813	0.60782	0.60731	0.60296	0.58418	0.57943	0.57502	0.57226	0.56831	0.5657	0.55997	0.55385	0.55059	0.54771
1328.87	0.66201	0.67387	0.59607	0.59669	0.59268	0.57515	0.57073	0.56663	0.56407	0.56045	0.55801	0.55269	0.54702	0.54388	0.54118
1326.94	0.65295	0.66498	0.58895	0.59022	0.58637	0.56947	0.56525	0.56129	0.55882	0.55535	0.55301	0.54787	0.54238	0.53926	0.53657
1325.02	0.6535	0.6655	0.59005	0.59118	0.58722	0.56983	0.56548	0.56138	0.55881	0.55517	0.55278	0.54739	0.54163	0.53832	0.53542
1323.09	0.65612	0.66807	0.59293	0.59381	0.58969	0.57168	0.56714	0.56286	0.56022	0.55639	0.55391	0.54829	0.54217	0.53868	0.53559
1321.16	0.65352	0.66558	0.59139	0.59257	0.58847	0.57071	0.56618	0.56197	0.55941	0.55567	0.55324	0.54777	0.5416	0.53812	0.53502
1319.23	0.64304	0.65543	0.58306	0.58519	0.58139	0.56484	0.56063	0.55677	0.55438	0.551	0.5488	0.54385	0.53811	0.53486	0.53196
1317.3	0.62859	0.64137	0.57116	0.57447	0.57107	0.55597	0.55216	0.54874	0.54651	0.54353	0.54157	0.53721	0.53209	0.52914	0.52651
1315.37	0.61559	0.62867	0.56041	0.56477	0.56168	0.54777	0.54433	0.5412	0.53916	0.53647	0.53467	0.53075	0.5261	0.52342	0.52101
1313.44	0.60755	0.62081	0.55394	0.55897	0.55599	0.5428	0.53955	0.53655	0.53465	0.53207	0.53029	0.52654	0.52202	0.51945	0.51714
1311.51	0.60448	0.61779	0.55171	0.55697	0.55398	0.54091	0.53761	0.53456	0.53267	0.52999	0.52813	0.52414	0.51941	0.51678	0.51442
1309.59	0.60247	0.61579	0.55033	0.55573	0.55273	0.53963	0.53623	0.53312	0.53119	0.5284	0.52646	0.52218	0.51724	0.51451	0.51206
1307.66	0.59748	0.61094	0.5464	0.55219	0.5493	0.53658	0.53326	0.53024	0.52837	0.5256	0.52369	0.51943	0.51459	0.51188	0.5094
1305.73	0.59013	0.60386	0.54051	0.54685	0.54419	0.53211	0.529	0.52617	0.52444	0.52181	0.51999	0.51596	0.51139	0.5088	0.50635
1303.8	0.58325	0.59724	0.53508	0.54195	0.5395	0.52804	0.52516	0.5225	0.52087	0.51845	0.51669	0.51289	0.5086	0.50614	0.50374
1301.87	0.57654	0.59071	0.5298	0.53722	0.53497	0.5242	0.52151	0.51905	0.51747	0.51529	0.51364	0.51008	0.5061	0.50378	0.50149
1299.94	0.56961	0.58395	0.52426	0.53231	0.53024	0.52022	0.51773	0.5155	0.514	0.51206	0.51058	0.50735	0.50369	0.50153	0.4994
1298.01	0.56414	0.57868	0.51995	0.52851	0.52656	0.51713	0.51479	0.51275	0.51134	0.50958	0.50826	0.50536	0.50194	0.49993	0.49793
1296.08	0.56077	0.57551	0.51747	0.52634	0.52442	0.51529	0.51306	0.51107	0.50977	0.50808	0.50684	0.50415	0.50083	0.49891	0.49697
1294.16	0.55664	0.57159	0.51438	0.52363	0.52176	0.51307	0.511	0.50906	0.50786	0.50624	0.50506	0.50256	0.4994	0.49757	0.49567
1292.23	0.54908	0.56423	0.50829	0.5183	0.51665	0.50891	0.50711	0.50542	0.50431	0.50294	0.50191	0.49982	0.49709	0.49546	0.49368
1290.3	0.54049	0.55584	0.50126	0.51215	0.5108	0.50419	0.50266	0.50133	0.50034	0.49932	0.49852	0.49693	0.49474	0.49336	0.49174
1288.37	0.53434	0.54987	0.49632	0.50786	0.50672	0.50088	0.49949	0.49841	0.49757	0.49678	0.49612	0.49486	0.49299	0.49178	0.49024
1286.44	0.531	0.54669	0.49383	0.5057	0.50465	0.49912	0.49776	0.49677	0.49605	0.49523	0.49461	0.49342	0.49157	0.4904	0.48887
1284.51	0.52876	0.54459	0.49229	0.50435	0.50333	0.49799	0.49664	0.49564	0.49498	0.49408	0.49347	0.49224	0.49034	0.48915	0.48765
1282.58	0.52603	0.54195	0.4903	0.50261	0.50164	0.49666	0.49541	0.49443	0.4938	0.49297	0.49242	0.49125	0.48941	0.48827	0.48685
1280.66	0.52284	0.53885	0.48791	0.5005	0.49965	0.49513	0.49403	0.4931	0.49248	0.49186	0.49135	0.49032	0.48866	0.48757	0.48624
1278.73	0.52007	0.53615	0.48582	0.49865	0.49792	0.49375	0.49274	0.49185	0.49124	0.49079	0.49025	0.48935	0.48782	0.48673	0.48541
1276.8	0.51817	0.53428	0.48442	0.4974	0.49676	0.49277	0.49181	0.49092	0.49033	0.48996	0.4894	0.48855	0.48706	0.486	0.48461
1274.87	0.5169	0.53304	0.48352	0.49661	0.49604	0.49215	0.49125	0.49037	0.48982	0.4895	0.48896	0.48813	0.48669	0.48572	0.48432
1272.94	0.51602	0.53218	0.48294	0.49616	0.49561	0.49182	0.49103	0.49021	0.4897	0.48939	0.48891	0.4882	0.48687	0.48597	0.48465
1271.01	0.51567	0.5318	0.48278	0.4961	0.49554	0.4918	0.49109	0.49034	0.48987	0.48953	0.48913	0.48855	0.48734	0.48645	0.48521
1269.08	0.51515	0.53129	0.48242	0.49584	0.49522	0.4915	0.49079	0.49008	0.48963	0.48925	0.4889	0.48837	0.48724	0.48637	0.48516
1267.15	0.51369	0.52987	0.48117	0.49466	0.494	0.49032	0.48956	0.48888	0.48843	0.48803	0.48768	0.48715	0.48601	0.48518	0.48399
1265.23	0.51218	0.52838	0.4798	0.49326	0.4926	0.48891	0.48808	0.4874	0.48697	0.4865	0.48614	0.48556	0.48431	0.4835	0.48232
1263.3	0.51132	0.52749	0.47894	0.49232	0.49166	0.48789	0.48703	0.48635	0.48592	0.48537	0.48501	0.48439	0.48303	0.48218	0.48099
1261.37	0.51052	0.52664	0.47809	0.49144	0.49079	0.48698	0.48614	0.48546	0.48502	0.48447	0.48411	0.48348	0.48216	0.48128	0.48008
1259.44	0.50984	0.52592	0.47729	0.49069	0.49004	0.48617	0.48537	0.48466	0.48419	0.48368	0.48331	0.48269	0.48143	0.48057	0.47936
1257.51	0.50896	0.52503	0.47629	0.4897	0.48904	0.48512	0.48434	0.48358	0.48307	0.48258	0.48221	0.48156	0.48028	0.47949	0.47824
1255.58	0.5067	0.52281	0.47402	0.48745	0.48678	0.48295	0.48219	0.48143	0.4809	0.48044	0.48007	0.47938	0.47814	0.47741	0.47615
1253.65	0.50376	0.51995	0.47114	0.48461	0.48394	0.4803	0.47954	0.47885	0.47831	0.47787	0.47753	0.47685	0.47566	0.47497	0.47377
1251.72	0.5019	0.51811	0.46923	0.48274	0.48207	0.47855	0.47776	0.47712	0.47659	0.47616	0.47585	0.47518	0.47403	0.47332	0.47222
1249.8	0.50006	0.51629	0.46733	0.48093	0.48028	0.47691	0.47613	0.47552	0.47501	0.47458	0.47427	0.47365	0.47258	0.47184	0.47082
1247.87	0.49646	0.51271	0.46376	0.47756	0.47697	0.4739	0.47317	0.47262	0.47214	0.47176	0.47141	0.47094	0.46997	0.46928	0.46834
1245.94	0.49305	0.5093	0.46032	0.47426	0.47374	0.4709	0.47022	0.46971	0.46927	0.46894	0.46857	0.46821	0.46728	0.46667	0.46576
1244.01	0.49272	0.50887	0.45962	0.47345	0.47296	0.47001	0.46935	0.46878	0.46833	0.46798	0.46762	0.46716	0.46618	0.4656	0.46463
1242.08	0.49514	0.51118	0.46137	0.47489	0.47435	0.47099	0.4703	0.46959	0.46905	0.4686	0.46818	0.46752	0.46639	0.46572	0.46464
1240.15	0.49636	0.51235	0.46199	0.47528	0.47471	0.47108	0.47033	0.46952	0.46892	0.46837	0.46787	0.46709	0.46582	0.46508	0.46399
1238.22	0.49276	0.50881	0.45833	0.47173	0.47123	0.46786	0.46714	0.46638	0.46582	0.46528	0.46481	0.4641	0.46289	0.46219	0.46121
1236.29	0.48832	0.50446	0.45399	0.46752	0.46714	0.46415	0.46346	0.46279	0.46233	0.46184	0.46146	0.46081	0.45972	0.45911	0.4582
1234.37	0.4875	0.50364	0.45281	0.46626	0.4659	0.46294	0.4622	0.46152	0.4611	0.46061	0.46022	0.45952	0.45841	0.45781	0.45689
1232.44	0.4871	0.50322	0.45194	0.46529	0.46491	0.46197	0.4612	0.46048	0.46007	0.45957	0.45912	0.45839	0.45723	0.45663	0.45573
1230.51	0.48655	0.50263	0.4509	0.46418	0.46375	0.46084	0.46008	0.45934	0.45893	0.45839	0.45788	0.45713	0.45593	0.45529	0.45447
1228.58	0.48907	0.50503	0.45261	0.46562	0.46507	0.46187	0.46107	0.46022	0.45977	0.45911	0.45853	0.45767	0.45629	0.45556	0.45474
1226.65	0.49214	0.50794	0.45481	0.46755	0.4669	0.4634	0.46254	0.46157	0.46106	0.46034	0.45973	0.4587	0.45717	0.45637	0.4555
1224.72	0.4918	0.50756	0.45399	0.46666	0.46604	0.46259	0.46172	0.46074	0.46016	0.45949	0.45889	0.45776	0.45625	0.45546	0.45456
1222.79	0.48922	0.505	0.45117	0.46387	0.46334	0.4601	0.45925	0.45834	0.45772	0.45708	0.45649	0.45536	0.45391	0.45315	0.45227
1220.87	0.48727	0.50305	0.4489	0.46161	0.46117	0.45803	0.4572	0.45635	0.45575	0.45503	0.45446	0.45337	0.45191	0.45118	0.45031
1218.94	0.48722	0.50294	0.44828	0.46094	0.46049	0.45731	0.45644	0.45561	0.45502	0.45419	0.45364	0.45251	0.45097	0.45023	0.44934
1217.01	0.48973	0.50533	0.4499	0.46235	0.4618	0.45836	0.45739	0.45649	0.45585	0.45492	0.45432	0.45306	0.45136	0.45052	0.44956
1215.08	0.49377	0.5092	0.45291	0.46505	0.46437	0.46058	0.45948	0.45849	0.45777	0.45677	0.45607	0.45465	0.45277	0.45177	0.45074
1213.15	0.49529	0.51061	0.4538	0.46578	0.4651	0.46127	0.46015	0.45911	0.45838	0.45739	0.45668	0.45518	0.45326	0.4522	0.45114
1211.22	0.49348	0.5088	0.45185	0.46387	0.46328	0.45973	0.45868	0.4577	0.457	0.45608	0.45543	0.45398	0.45213	0.45108	0.45004
1209.29	0.4917	0.5071	0.44999	0.46205	0.4615	0.4582	0.45726	0.45631	0.45563	0.45476	0.45412	0.45276	0.45093	0.44988	0.44887
1207.36	0.49078	0.50624	0.44884	0.4609	0.46038	0.45726	0.45642	0.45545	0.45477	0.45397	0.45327	0.45197	0.45016	0.44913	0.44811
1205.44	0.49006	0.50552	0.44779	0.45984	0.45939	0.45641	0.45561	0.45464	0.45398	0.45323	0.45248	0.45119	0.44944	0.44846	0.44738
1203.51	0.48972	0.5051	0.44705	0.45906	0.45865	0.45577	0.45497	0.45402	0.45339	0.45263	0.45188	0.45055	0.44883	0.44789	0.44676
1201.58	0.48878	0.50403	0.44576	0.45782	0.45743	0.45472	0.45394	0.45302	0.45246	0.45168	0.45101	0.44967	0.44795	0.44706	0.44594
1199.65	0.48705	0.50224	0.44384	0.45602	0.45567	0.45322	0.45249	0.45164	0.45115	0.45038	0.4498	0.44851	0.44682	0.44599	0.44492
1197.72	0.48569	0.50089	0.44226	0.45454	0.45427	0.452	0.45131	0.45056	0.4501	0.44936	0.4488	0.44759	0.44592	0.44511	0.44409
1195.79	0.48438	0.4996	0.4407	0.45306	0.45288	0.45077	0.45012	0.44944	0.44898	0.44832	0.44772	0.44658	0.44496	0.44415	0.44317
1193.86	0.48273	0.49798	0.43884	0.45125	0.45113	0.4493	0.44865	0.44801	0.44755	0.44696	0.4464	0.44529	0.44374	0.44293	0.44201
1191.93	0.48159	0.49686	0.43743	0.44982	0.44973	0.44816	0.44751	0.44688	0.44641	0.44587	0.44537	0.44425	0.44274	0.44193	0.44106
1190.01	0.48133	0.49659	0.43679	0.44915	0.44904	0.44759	0.44696	0.44635	0.44586	0.44537	0.44484	0.44375	0.44224	0.44141	0.44056
1188.08	0.48144	0.49669	0.43646	0.44881	0.44867	0.44725	0.44665	0.44609	0.44556	0.44512	0.44452	0.44347	0.44193	0.44111	0.44023
1186.15	0.48151	0.49677	0.43605	0.44839	0.44823	0.44685	0.44627	0.44573	0.44524	0.44476	0.44414	0.4431	0.44149	0.44068	0.43977
1184.22	0.4816	0.49685	0.43562	0.44791	0.44778	0.44644	0.44588	0.44532	0.44487	0.44434	0.44372	0.44264	0.44101	0.44016	0.43927
1182.29	0.48155	0.49676	0.43507	0.44728	0.44719	0.44594	0.44544	0.44482	0.44439	0.4438	0.44324	0.44208	0.44052	0.43964	0.43876
1180.36	0.4813	0.49645	0.43433	0.44647	0.44641	0.44525	0.44484	0.44418	0.44376	0.44313	0.44263	0.44144	0.43993	0.43904	0.43818
1178.43	0.4814	0.49647	0.43383	0.44588	0.44584	0.44476	0.44438	0.4437	0.4433	0.44269	0.44217	0.44101	0.43948	0.43861	0.43774
1176.51	0.48199	0.49694	0.43364	0.44559	0.44559	0.44457	0.44417	0.44347	0.44308	0.44253	0.44198	0.44085	0.43928	0.43844	0.43753
1174.58	0.48263	0.49746	0.43344	0.44531	0.44533	0.44442	0.44397	0.44329	0.4429	0.4424	0.44181	0.44072	0.43911	0.4383	0.43733
1172.65	0.48349	0.49828	0.4334	0.44519	0.44518	0.44436	0.4439	0.44326	0.44287	0.44231	0.44172	0.44063	0.43895	0.43815	0.43715
1170.72	0.48496	0.49975	0.43385	0.4455	0.44545	0.44464	0.44418	0.44355	0.44318	0.4425	0.44194	0.44081	0.43906	0.43822	0.43723
1168.79	0.48716	0.50188	0.43484	0.44625	0.44618	0.44535	0.44483	0.44418	0.44381	0.4431	0.44252	0.44131	0.43957	0.43864	0.43766
1166.86	0.49029	0.50484	0.43648	0.44753	0.44743	0.44648	0.44585	0.44517	0.44476	0.44406	0.44344	0.44212	0.44036	0.43933	0.43834
1164.93	0.49371	0.50805	0.43819	0.44881	0.44868	0.44751	0.44682	0.44607	0.44562	0.44493	0.44425	0.44284	0.44101	0.4399	0.43889
1163	0.49626	0.51041	0.43903	0.44924	0.44909	0.44775	0.44708	0.44628	0.44579	0.44511	0.4444	0.44296	0.44106	0.43996	0.43894
1161.08	0.49829	0.51223	0.43929	0.44913	0.44898	0.44754	0.44693	0.44613	0.44555	0.44492	0.4442	0.44276	0.44083	0.43977	0.43874
1159.15	0.50048	0.51425	0.43956	0.44909	0.44892	0.44743	0.44681	0.44606	0.44539	0.44476	0.44406	0.44263	0.4407	0.43967	0.43861
1157.22	0.50285	0.51649	0.43988	0.44912	0.44891	0.44737	0.44673	0.44601	0.44533	0.44464	0.44397	0.44255	0.44065	0.43963	0.43855
1155.29	0.50569	0.51914	0.44046	0.44938	0.44909	0.4475	0.44683	0.4461	0.44547	0.4447	0.44405	0.44263	0.44071	0.43972	0.43861
1153.36	0.50924	0.52243	0.44147	0.44998	0.44962	0.44797	0.44724	0.44648	0.44587	0.44509	0.4444	0.44295	0.44096	0.43999	0.43887
1151.43	0.51349	0.52643	0.44289	0.45089	0.45049	0.44879	0.44797	0.44719	0.44654	0.44578	0.44506	0.44357	0.4415	0.44053	0.43938
1149.5	0.51867	0.53131	0.4448	0.45218	0.45178	0.44999	0.44908	0.44824	0.44756	0.4468	0.44606	0.44452	0.44242	0.44138	0.4402
1147.57	0.52481	0.53708	0.44706	0.45376	0.45337	0.4514	0.45047	0.44951	0.44885	0.44803	0.44726	0.44566	0.44356	0.44242	0.44122
1145.65	0.53199	0.54384	0.44972	0.45567	0.45525	0.45303	0.45212	0.45105	0.45041	0.44949	0.4487	0.44703	0.44488	0.44366	0.44242
1143.72	0.54051	0.55189	0.45296	0.45811	0.4576	0.4551	0.45417	0.45302	0.45236	0.45128	0.45046	0.44874	0.44646	0.44519	0.44387
1141.79	0.54939	0.56022	0.45583	0.46012	0.45959	0.45689	0.45594	0.45474	0.45405	0.45286	0.45204	0.45027	0.44786	0.44657	0.44521
1139.86	0.5583	0.56854	0.45801	0.46139	0.4609	0.45811	0.45719	0.45596	0.45527	0.45406	0.45326	0.45145	0.44898	0.4477	0.4464
1137.93	0.56942	0.57894	0.46129	0.46357	0.46309	0.46009	0.45914	0.45791	0.45718	0.45597	0.45515	0.45326	0.45075	0.44946	0.44821
1136	0.58264	0.59139	0.4655	0.46649	0.46594	0.46273	0.46165	0.46042	0.45958	0.45842	0.45752	0.45555	0.45296	0.45163	0.45041
1134.07	0.59553	0.60354	0.46862	0.46832	0.46772	0.46456	0.46335	0.46213	0.46121	0.4601	0.45916	0.45717	0.4546	0.45324	0.45202
1132.15	0.60886	0.61613	0.47154	0.46994	0.46929	0.46626	0.46495	0.46372	0.4628	0.4617	0.46071	0.45874	0.45621	0.45484	0.45359
1130.22	0.62435	0.63072	0.47581	0.47281	0.47208	0.469	0.46764	0.46636	0.46546	0.46425	0.46323	0.4612	0.45862	0.45726	0.45599
1128.29	0.64086	0.64633	0.48081	0.4764	0.47552	0.47232	0.47094	0.46959	0.4687	0.46736	0.46639	0.46422	0.46151	0.46015	0.45891
1126.36	0.65725	0.66188	0.48609	0.48028	0.47928	0.47594	0.47451	0.47313	0.4722	0.47078	0.46987	0.46755	0.46475	0.46334	0.46211
1124.43	0.67309	0.67685	0.49171	0.48451	0.48348	0.47999	0.47848	0.47709	0.47609	0.47463	0.47368	0.47133	0.46849	0.467	0.46574
1122.5	0.68727	0.69023	0.49706	0.48862	0.48765	0.48407	0.48255	0.4811	0.48008	0.47861	0.47758	0.47529	0.47241	0.47088	0.46965
1120.57	0.69916	0.70155	0.50193	0.49257	0.49168	0.4881	0.48663	0.48512	0.48415	0.48265	0.48166	0.47936	0.47649	0.47491	0.47376
1118.64	0.70975	0.71182	0.50752	0.49749	0.49664	0.49312	0.49168	0.4901	0.48918	0.48763	0.48669	0.48429	0.48139	0.4798	0.4787
1116.72	0.72031	0.72219	0.51506	0.50453	0.50373	0.5002	0.49873	0.49707	0.49612	0.49443	0.49345	0.49092	0.48787	0.48628	0.48515
1114.79	0.72931	0.73113	0.52326	0.51266	0.51192	0.50851	0.507	0.50523	0.50422	0.5024	0.5013	0.49865	0.49543	0.49379	0.49261
1112.86	0.73434	0.73635	0.53005	0.52013	0.51949	0.51667	0.51518	0.51335	0.51225	0.51043	0.50918	0.50641	0.50308	0.50134	0.50016
1110.93	0.73678	0.73929	0.53668	0.52808	0.52771	0.526	0.52459	0.52274	0.52163	0.5198	0.51838	0.51537	0.51175	0.50986	0.50866
1109	0.73958	0.74283	0.54567	0.53883	0.53894	0.53872	0.53745	0.53569	0.53462	0.53264	0.53106	0.52763	0.5234	0.52122	0.5199
1107.07	0.74237	0.74656	0.55628	0.55158	0.55231	0.55393	0.55294	0.5515	0.55054	0.54856	0.54697	0.54323	0.53838	0.53587	0.53436
1105.14	0.74286	0.74802	0.56536	0.56287	0.56417	0.56773	0.56723	0.56637	0.5657	0.56419	0.56291	0.55951	0.5547	0.55212	0.55053
1103.21	0.74082	0.74679	0.57132	0.57056	0.57212	0.57692	0.57695	0.57673	0.57648	0.57575	0.57504	0.57289	0.56922	0.56707	0.56578
1101.29	0.73839	0.74478	0.57543	0.57555	0.57695	0.58167	0.58195	0.58208	0.58217	0.58206	0.58188	0.58125	0.57937	0.57805	0.57738
1099.36	0.73699	0.74338	0.57919	0.57949	0.58054	0.58407	0.58419	0.58423	0.58445	0.58452	0.58456	0.58486	0.58437	0.5839	0.58375
1097.43	0.73682	0.74292	0.58312	0.58325	0.58393	0.58589	0.58567	0.58543	0.58548	0.58541	0.58538	0.58579	0.58579	0.58584	0.58584
1095.5	0.73786	0.74371	0.58751	0.58723	0.58761	0.58812	0.58756	0.58705	0.5868	0.58646	0.58629	0.58636	0.58629	0.58638	0.5863
1093.57	0.73887	0.74464	0.59143	0.59069	0.59088	0.5903	0.58957	0.58879	0.58838	0.58783	0.58757	0.58734	0.58711	0.58706	0.58691
1091.64	0.7387	0.74447	0.59386	0.59288	0.59297	0.59186	0.59109	0.59018	0.58978	0.58918	0.58889	0.58868	0.58843	0.58838	0.58821
1089.71	0.73994	0.74562	0.59703	0.596	0.59596	0.59471	0.59392	0.59304	0.5927	0.59217	0.5919	0.59193	0.59175	0.59189	0.59167
1087.79	0.74652	0.75196	0.60443	0.60329	0.60304	0.60164	0.60079	0.59996	0.5997	0.59929	0.59909	0.59935	0.59926	0.59956	0.59922
1085.86	0.7602	0.7653	0.6178	0.61618	0.61573	0.61387	0.61296	0.61211	0.61189	0.6116	0.61152	0.61195	0.61196	0.61226	0.61175
1083.93	0.78216	0.78684	0.63831	0.63568	0.63501	0.63223	0.63118	0.63025	0.62995	0.62971	0.62969	0.63023	0.63027	0.6304	0.62959
1082	0.81476	0.81871	0.66777	0.66361	0.66254	0.65808	0.65674	0.65556	0.65501	0.65465	0.65452	0.65494	0.6547	0.65439	0.65305
1080.07	0.86062	0.86341	0.70821	0.70185	0.70018	0.69287	0.69098	0.68925	0.68826	0.68749	0.68706	0.68691	0.68576	0.68473	0.68261
1078.14	0.92296	0.92423	0.76248	0.7528	0.75021	0.73843	0.73543	0.73277	0.73108	0.72936	0.72849	0.72704	0.72408	0.72193	0.7188
1076.21	1.00684	1.00619	0.83502	0.82032	0.81625	0.79763	0.79279	0.78856	0.78573	0.78241	0.78075	0.77689	0.77101	0.76707	0.76255
1074.28	1.11533	1.11218	0.92814	0.90619	0.89997	0.87155	0.86414	0.85751	0.85306	0.84748	0.84438	0.83684	0.8268	0.82027	0.81377
1072.36	1.24481	1.23849	1.03805	1.00692	0.99771	0.95685	0.94613	0.93637	0.93008	0.92141	0.91628	0.90392	0.88854	0.87896	0.86989
1070.43	1.39015	1.38007	1.16003	1.11821	1.10521	1.04982	1.03508	1.02147	1.01311	1.00053	0.99296	0.97486	0.95305	0.94013	0.92824
1068.5	1.55043	1.53617	1.29302	1.23847	1.22123	1.14894	1.12944	1.11125	1.10021	1.08308	1.07278	1.04792	1.01884	1.0019	0.9872
1066.57	1.72395	1.70513	1.43496	1.36555	1.34385	1.25205	1.22693	1.20388	1.18945	1.16725	1.15396	1.12126	1.0845	1.06266	1.0451
1064.64	1.90521	1.87992	1.57982	1.49466	1.46769	1.35452	1.32313	1.2952	1.27714	1.24975	1.23295	1.19169	1.1469	1.11975	1.09916
1062.71	2.08688	2.05081	1.72006	1.61792	1.58474	1.45009	1.41249	1.37929	1.3579	1.32543	1.30476	1.25504	1.20187	1.1699	1.14616
1060.78	2.25641	2.20975	1.84555	1.72458	1.68567	1.5311	1.48818	1.44934	1.42513	1.38756	1.36357	1.30636	1.24519	1.20938	1.18268
1058.85	2.3973	2.34777	1.94274	1.80445	1.76154	1.58969	1.54275	1.49891	1.47242	1.43034	1.40387	1.34095	1.27328	1.23455	1.20555
1056.93	2.50171	2.4516	2.00241	1.85062	1.80546	1.62068	1.57081	1.52382	1.49546	1.4506	1.42235	1.35567	1.28429	1.24364	1.21314
1055	2.57613	2.51727	2.02306	1.85998	1.81371	1.62281	1.571	1.52288	1.49306	1.44729	1.41836	1.34965	1.27753	1.23633	1.20519
1053.07	2.62648	2.55262	2.00433	1.83305	1.78701	1.5972	1.54518	1.49787	1.46734	1.42199	1.39337	1.32503	1.25385	1.2136	1.18312
1051.14	2.64782	2.56155	1.94466	1.76911	1.72551	1.54279	1.49314	1.44825	1.41846	1.37476	1.34734	1.28211	1.21374	1.17547	1.14728
1049.21	2.64275	2.54932	1.84779	1.67158	1.63142	1.46173	1.41637	1.37476	1.3477	1.30694	1.28188	1.22177	1.15894	1.12365	1.09865
1047.28	2.63134	2.53732	1.72362	1.54983	1.51286	1.36158	1.32105	1.28361	1.26031	1.22374	1.20189	1.14856	1.09334	1.06235	1.04061
1045.35	2.635	2.54731	1.589	1.41696	1.38385	1.25325	1.21773	1.18522	1.16555	1.13413	1.11556	1.07005	1.02344	0.99748	0.97897
1043.43	2.6692	2.58325	1.46105	1.28696	1.25846	1.14795	1.11761	1.09028	1.07379	1.04783	1.03233	0.99461	0.95671	0.93554	0.92016
1041.5	2.74159	2.64561	1.35521	1.17563	1.1511	1.05803	1.03252	1.00995	0.99597	0.97498	0.9622	0.93155	0.90115	0.88411	0.87136
1039.57	2.8526	2.74845	1.29399	1.10596	1.08388	1.00254	0.9805	0.96103	0.94868	0.9311	0.92029	0.89483	0.8693	0.85517	0.84411
1037.64	3.01929	2.91203	1.3128	1.11356	1.09217	1.01456	0.9936	0.97476	0.96303	0.94637	0.93639	0.91263	0.88813	0.87469	0.86386
1035.71	3.29092	3.15803	1.45722	1.24483	1.22227	1.14028	1.11761	1.0971	1.08465	1.06617	1.05553	1.02901	1.00071	0.9847	0.97196
1033.78	3.71583	3.52804	1.73163	1.49746	1.47055	1.37249	1.34421	1.3189	1.3033	1.27963	1.2659	1.23065	1.19179	1.16892	1.1509
1031.85	4.10628	3.94912	1.85728	1.58591	1.55389	1.43876	1.40564	1.37578	1.35709	1.33005	1.31345	1.27291	1.22869	1.2029	1.182
1029.92	3.97328	3.85253	1.67265	1.39375	1.36372	1.25587	1.2258	1.19768	1.18086	1.15672	1.14156	1.10679	1.07039	1.04981	1.03287
1028	3.78653	3.64504	1.54289	1.2659	1.23724	1.13412	1.1057	1.07854	1.063	1.04006	1.02577	0.99383	0.96133	0.94342	0.92922
1026.07	3.71297	3.57073	1.52593	1.2498	1.22057	1.11482	1.08509	1.05719	1.04123	1.0173	1.00242	0.96925	0.93565	0.91738	0.9037
1024.14	3.67848	3.49868	1.56936	1.29509	1.26413	1.15026	1.11748	1.08763	1.06992	1.04361	1.02704	0.98995	0.95235	0.932	0.91725
1022.21	3.57391	3.39132	1.63336	1.36442	1.33152	1.20728	1.17142	1.13898	1.11893	1.08953	1.07106	1.02894	0.98632	0.96327	0.94664
1020.28	3.39251	3.27377	1.6967	1.43774	1.4033	1.26928	1.23094	1.19587	1.17371	1.14114	1.1213	1.07443	1.02694	1.00112	0.98261
1018.35	3.20412	3.12885	1.74277	1.49785	1.46251	1.32076	1.28068	1.24343	1.21991	1.18462	1.16384	1.11321	1.06162	1.03335	1.01334
1016.42	3.03325	2.9645	1.76049	1.53245	1.49674	1.35121	1.31033	1.27185	1.24774	1.21105	1.18944	1.13658	1.0823	1.0523	1.03124
1014.49	2.8731	2.80276	1.75271	1.54356	1.50776	1.36354	1.32295	1.28437	1.26041	1.22397	1.20187	1.14862	1.09332	1.06252	1.04092
1012.57	2.71266	2.6459	1.72883	1.5398	1.50448	1.3649	1.3257	1.28784	1.26474	1.22954	1.20768	1.15553	1.10046	1.06988	1.04824
1010.64	2.54861	2.48787	1.69366	1.52518	1.49119	1.35784	1.32067	1.28444	1.26267	1.22909	1.20799	1.15807	1.10443	1.07475	1.05348
1008.71	2.38609	2.32947	1.64865	1.50055	1.4684	1.34259	1.30757	1.27368	1.25334	1.22164	1.20168	1.1544	1.10355	1.075	1.05432
1006.78	2.22886	2.17681	1.59567	1.46771	1.43777	1.32031	1.2877	1.25626	1.23719	1.20768	1.18922	1.14474	1.09738	1.07015	1.05027
1004.85	2.07841	2.03279	1.53696	1.42774	1.40043	1.2916	1.26168	1.23274	1.21485	1.1879	1.17096	1.12988	1.08606	1.06056	1.04176
1002.92	1.93764	1.89873	1.47434	1.38097	1.35655	1.25668	1.22937	1.20315	1.18654	1.16225	1.14688	1.10972	1.06942	1.04608	1.02858
1000.99	1.80736	1.77504	1.4089	1.32907	1.30758	1.21707	1.19233	1.16882	1.15374	1.13191	1.11829	1.08514	1.0485	1.02745	1.01135
999.065	1.68591	1.66054	1.34178	1.27456	1.25572	1.1747	1.15261	1.13163	1.11826	1.09882	1.08679	1.05764	1.02487	1.00608	0.99136
997.137	1.57305	1.55447	1.27458	1.21938	1.2028	1.1312	1.11147	1.09315	1.08147	1.0644	1.05391	1.0286	0.99989	0.98327	0.96981
995.208	1.4693	1.45643	1.20847	1.16405	1.14968	1.08722	1.06952	1.05388	1.04373	1.02901	1.02013	0.99836	0.97372	0.95913	0.9469
993.279	1.3741	1.36585	1.14443	1.10908	1.09691	1.04303	1.02757	1.01423	1.00549	0.99303	0.98554	0.96707	0.94628	0.93361	0.92276
991.35	1.28671	1.28236	1.08348	1.05571	1.04549	0.99942	0.98651	0.97512	0.96763	0.95725	0.95089	0.93555	0.9181	0.90737	0.89799
989.422	1.20702	1.206	1.02664	1.00526	0.99679	0.95771	0.94706	0.93747	0.93113	0.92252	0.91727	0.90481	0.89016	0.8814	0.87333
987.493	1.13516	1.13696	0.97435	0.9586	0.95165	0.91886	0.90991	0.90194	0.89674	0.88962	0.88541	0.87555	0.86339	0.85642	0.84941
985.564	1.07121	1.07541	0.92679	0.91622	0.9104	0.88313	0.87564	0.86906	0.86483	0.85901	0.8556	0.84804	0.83825	0.83268	0.82657
983.636	1.01487	1.02119	0.88427	0.87823	0.87331	0.85068	0.84449	0.83909	0.83557	0.83099	0.82816	0.8225	0.81494	0.81043	0.80525
981.707	0.96494	0.97324	0.84634	0.84401	0.83998	0.82121	0.81611	0.81163	0.80874	0.80526	0.80296	0.79882	0.79309	0.78954	0.78531
979.778	0.91982	0.93	0.81181	0.81255	0.80932	0.79402	0.78981	0.7861	0.78385	0.78118	0.77949	0.77655	0.7723	0.76959	0.7662
977.85	0.87912	0.89088	0.78026	0.78359	0.78103	0.76886	0.76536	0.76244	0.76073	0.75867	0.75752	0.75559	0.75262	0.75058	0.74784
975.921	0.8435	0.85643	0.75241	0.75784	0.75588	0.74626	0.74336	0.74118	0.73987	0.73833	0.7375	0.73647	0.73451	0.73311	0.73089
973.992	0.81277	0.82672	0.72843	0.73554	0.73407	0.72644	0.72413	0.72248	0.72146	0.72042	0.71971	0.71941	0.71818	0.71744	0.71571
972.063	0.78653	0.80144	0.70794	0.71649	0.71537	0.70929	0.70747	0.70613	0.70536	0.70473	0.70413	0.70427	0.70364	0.70346	0.70209
970.135	0.76446	0.78015	0.69062	0.70041	0.69957	0.69461	0.69318	0.69206	0.69141	0.69106	0.69071	0.69098	0.6909	0.69109	0.68992
968.206	0.74476	0.76102	0.67515	0.68588	0.68531	0.68126	0.68017	0.67929	0.67868	0.67855	0.67844	0.67878	0.67915	0.67957	0.67862
966.277	0.72642	0.74321	0.66081	0.67223	0.67187	0.66873	0.66789	0.66728	0.6667	0.6668	0.66672	0.66731	0.66795	0.66855	0.66787
964.349	0.7109	0.72823	0.64877	0.66076	0.66048	0.65807	0.65732	0.65689	0.65639	0.65665	0.65648	0.65734	0.65806	0.65878	0.65834
962.42	0.6987	0.71648	0.63939	0.65176	0.65153	0.64956	0.64882	0.64843	0.64806	0.64831	0.64812	0.64904	0.64973	0.65051	0.65023
960.491	0.68814	0.70628	0.63132	0.64386	0.64374	0.64204	0.64135	0.64096	0.6407	0.64087	0.64071	0.64151	0.64225	0.64301	0.64285
958.563	0.67826	0.69672	0.62373	0.63649	0.63642	0.63493	0.63432	0.63396	0.63377	0.63388	0.63372	0.63437	0.63518	0.63592	0.63589
956.634	0.66986	0.68855	0.61725	0.63032	0.6302	0.6288	0.62824	0.62789	0.62775	0.62777	0.62765	0.62817	0.62894	0.62969	0.62975
954.705	0.6632	0.68203	0.61216	0.62542	0.62529	0.62382	0.62328	0.62286	0.62277	0.62265	0.6226	0.62301	0.62363	0.62442	0.62445
952.776	0.65729	0.67629	0.60766	0.62098	0.62093	0.61938	0.61887	0.61838	0.61829	0.61804	0.61803	0.61835	0.61885	0.61962	0.61957
950.848	0.65169	0.67094	0.60341	0.61681	0.61679	0.61528	0.61482	0.61427	0.61413	0.61383	0.61378	0.61408	0.61445	0.61516	0.6151
948.919	0.64697	0.66645	0.59988	0.61334	0.6133	0.6119	0.61146	0.61085	0.61062	0.6103	0.61018	0.61048	0.6107	0.61136	0.61132
946.99	0.64343	0.66309	0.59739	0.61076	0.6107	0.60931	0.60887	0.60822	0.60791	0.60757	0.60736	0.60756	0.60768	0.6083	0.60823
945.062	0.64082	0.6606	0.59569	0.60884	0.60879	0.60729	0.60681	0.60614	0.60577	0.60541	0.60508	0.60516	0.60518	0.60574	0.60563
943.133	0.63895	0.65873	0.59451	0.60747	0.60741	0.60577	0.6052	0.60452	0.60413	0.60373	0.60331	0.60328	0.60316	0.60364	0.6035
941.204	0.63758	0.65723	0.59363	0.60645	0.60638	0.60459	0.60394	0.60327	0.60286	0.60238	0.6019	0.60175	0.60151	0.60195	0.60176
939.276	0.63596	0.6555	0.59247	0.60522	0.60512	0.60324	0.60258	0.60189	0.6015	0.60092	0.60044	0.60017	0.59983	0.60031	0.60012
937.347	0.63396	0.65358	0.59101	0.60383	0.60359	0.60172	0.6011	0.60035	0.59999	0.59937	0.59891	0.59852	0.59812	0.59867	0.5985
935.418	0.63252	0.65236	0.59005	0.60295	0.60252	0.60066	0.60005	0.59927	0.59893	0.59827	0.59786	0.59736	0.5969	0.59745	0.59723
933.49	0.63188	0.65192	0.58969	0.60256	0.60209	0.60018	0.59952	0.59874	0.59843	0.59769	0.59731	0.59672	0.59623	0.59665	0.59643
931.561	0.63135	0.6514	0.58935	0.60206	0.60171	0.59974	0.59901	0.59828	0.59791	0.59716	0.5967	0.59607	0.59562	0.59585	0.59576
929.632	0.63086	0.65075	0.58904	0.60157	0.60129	0.59934	0.59852	0.59784	0.59734	0.59669	0.59609	0.59546	0.59505	0.59515	0.59518
927.703	0.63078	0.65057	0.58905	0.60149	0.60117	0.59927	0.59833	0.59765	0.59709	0.59652	0.59586	0.5952	0.59479	0.59485	0.59483
925.775	0.63094	0.65077	0.58927	0.60163	0.60129	0.5994	0.59838	0.59767	0.59717	0.59655	0.59586	0.59519	0.59474	0.59484	0.59467
923.846	0.63109	0.65097	0.58956	0.60179	0.60151	0.59955	0.59855	0.59781	0.59737	0.59661	0.59591	0.59523	0.59476	0.59491	0.59468
921.917	0.63151	0.65135	0.59009	0.60217	0.60194	0.59988	0.59893	0.59816	0.59773	0.59687	0.59621	0.59551	0.595	0.59517	0.59496
919.989	0.63257	0.6523	0.59103	0.60291	0.60268	0.60063	0.59967	0.5989	0.59842	0.59756	0.59693	0.59621	0.59564	0.59577	0.59556
918.06	0.63419	0.65384	0.59236	0.60399	0.60378	0.60181	0.60073	0.60004	0.59949	0.59866	0.59803	0.59729	0.59662	0.59669	0.59649
916.131	0.63599	0.65564	0.59392	0.60533	0.60513	0.60318	0.60207	0.60144	0.60084	0.59994	0.59939	0.59862	0.59784	0.59781	0.59765
914.203	0.63782	0.65749	0.59563	0.60689	0.60665	0.6046	0.60364	0.60299	0.60234	0.60138	0.60092	0.60011	0.59927	0.59919	0.59898
912.274	0.63991	0.65961	0.59759	0.60876	0.60843	0.60626	0.60555	0.60474	0.60408	0.6032	0.60274	0.60183	0.60103	0.601	0.60064
910.345	0.64251	0.66223	0.59998	0.61101	0.61065	0.60842	0.60787	0.60683	0.60625	0.60549	0.60496	0.60397	0.60325	0.60327	0.60283
908.416	0.64554	0.6653	0.60273	0.61354	0.61324	0.61105	0.61047	0.60933	0.60885	0.60814	0.60757	0.60656	0.60588	0.60588	0.60552
906.488	0.64887	0.66865	0.60569	0.61629	0.61606	0.61394	0.61325	0.61219	0.61171	0.61107	0.61048	0.60949	0.60885	0.60884	0.60855
904.559	0.6527	0.67244	0.60909	0.61955	0.61931	0.61725	0.61642	0.61546	0.61499	0.61443	0.61378	0.61283	0.61224	0.6123	0.61195
902.63	0.6576	0.67727	0.61345	0.6237	0.62354	0.62143	0.6205	0.61956	0.61915	0.61853	0.61787	0.61696	0.61636	0.61647	0.61613
900.702	0.66368	0.68327	0.61884	0.62875	0.62871	0.62654	0.62555	0.62464	0.62418	0.62346	0.62287	0.622	0.62133	0.62137	0.6212

## Sheet: Fig.3d
Bulk ZnO	Reaction	O2*	O2*+CH3OH*	TS1	Vo*+OOH*+CH3OH*
	Thermal desorption	-2.27	-3.13	-2.92	-4.78
Vo-rich Fe/ZnO	Reaction	O2*	O2*+CH3OH*	TS1	Vo*+OOH*+CH3OH*
	Thermal desorption	-2.32	-3.69	-3.68	-3.64

## Sheet: Fig. 4a
PET-0 min	Temperature (°C)	Normalized heat flow (W/g)		PET-5 min	Temperature (°C)	Normalized heat flow (W/g)		PET-10 min	Temperature (°C)	Normalized heat flow (W/g)		PET-20 min	Temperature (°C)	Normalized heat flow (W/g)
	-88.1082	-1.7244			-88.3477	-1.79415			-88.3067	-1.78943			-88.4424	-1.5933
	-88.1118	-1.72384			-88.3496	-1.79358			-88.3089	-1.78656			-88.4444	-1.59226
	-88.1156	-1.72104			-88.3531	-1.79267			-88.3118	-1.78461			-88.4486	-1.59124
	-88.1192	-1.72007			-88.3558	-1.79127			-88.3144	-1.78246			-88.4502	-1.59057
	-88.1217	-1.71938			-88.3591	-1.78947			-88.3178	-1.7791			-88.4538	-1.58881
	-88.1248	-1.71896			-88.3618	-1.78821			-88.3203	-1.77565			-88.4554	-1.58766
	-88.127	-1.71846			-88.3636	-1.78754			-88.3235	-1.77159			-88.4578	-1.5867
	-88.1303	-1.71775			-88.3668	-1.78687			-88.3259	-1.76965			-88.4606	-1.58481
	-88.1334	-1.717			-88.3686	-1.78602			-88.329	-1.76645			-88.4621	-1.58414
	-88.1363	-1.71543			-88.3733	-1.7831			-88.3324	-1.76531			-88.4652	-1.58301
	-88.1412	-1.71362			-88.3754	-1.78203			-88.3354	-1.76449			-88.4683	-1.57991
	-88.1433	-1.71282			-88.3787	-1.78139			-88.3374	-1.76372			-88.4713	-1.57611
	-88.1468	-1.71223			-88.3811	-1.78046			-88.34	-1.76122			-88.4735	-1.5754
	-88.1492	-1.71179			-88.3841	-1.7797			-88.3425	-1.75883			-88.4753	-1.57473
	-88.1524	-1.71135			-88.3868	-1.77901			-88.3451	-1.75236			-88.4779	-1.57384
	-88.1545	-1.71082			-88.3893	-1.77814			-88.3494	-1.74788			-88.4802	-1.57279
	-88.1578	-1.71021			-88.3928	-1.77572			-88.3507	-1.74711			-88.4819	-1.57154
	-88.1602	-1.70973			-88.3955	-1.77466			-88.3531	-1.74634			-88.4851	-1.56662
	-88.1643	-1.70873			-88.3987	-1.77334			-88.3561	-1.74343			-88.4878	-1.5623
	-88.1681	-1.70798			-88.4016	-1.77241			-88.3599	-1.74008			-88.4916	-1.55949
	-88.1712	-1.70743			-88.404	-1.77063			-88.3617	-1.73869			-88.4934	-1.55839
	-88.1742	-1.70675			-88.4069	-1.7676			-88.3645	-1.73612			-88.496	-1.55718
	-88.177	-1.70606			-88.4102	-1.76646			-88.3672	-1.73435			-88.498	-1.55547
	-88.1801	-1.70551			-88.4119	-1.76528			-88.37	-1.73262			-88.4999	-1.55424
	-88.1826	-1.70488			-88.4156	-1.76225			-88.3718	-1.73124			-88.5026	-1.55255
	-88.1855	-1.70411			-88.4181	-1.76117			-88.375	-1.72962			-88.5054	-1.55093
	-88.1885	-1.70278			-88.4211	-1.75956			-88.3768	-1.72645			-88.508	-1.54934
	-88.192	-1.70235			-88.4242	-1.75889			-88.3808	-1.71788			-88.5097	-1.54808
	-88.1954	-1.70192			-88.4273	-1.75795			-88.3848	-1.71362			-88.5128	-1.54355
	-88.1984	-1.70136			-88.4305	-1.75705			-88.3857	-1.71309			-88.5161	-1.54165
	-88.2004	-1.70092			-88.4329	-1.75637			-88.3882	-1.71158			-88.5187	-1.54062
	-88.2044	-1.70009			-88.4354	-1.75569			-88.3907	-1.70733			-88.52	-1.53998
	-88.2067	-1.69837			-88.4379	-1.75506			-88.3934	-1.7056			-88.5218	-1.53899
	-88.2111	-1.69691			-88.4402	-1.75366			-88.3956	-1.70474			-88.5245	-1.53736
	-88.2135	-1.69626			-88.4433	-1.7528			-88.3985	-1.70334			-88.5264	-1.53627
	-88.2159	-1.69588			-88.446	-1.75213			-88.4005	-1.70134			-88.5297	-1.53441
	-88.219	-1.69554			-88.4489	-1.75133			-88.4037	-1.69994			-88.5318	-1.53334
	-88.2224	-1.69384			-88.4525	-1.75051			-88.4069	-1.69825			-88.5353	-1.53152
	-88.2261	-1.69235			-88.4546	-1.74972			-88.4095	-1.69644			-88.5366	-1.53097
	-88.229	-1.69148			-88.4586	-1.748			-88.4125	-1.69576			-88.5392	-1.53032
	-88.2316	-1.69039			-88.4602	-1.74724			-88.4144	-1.69501			-88.5415	-1.52922
	-88.2341	-1.6898			-88.4625	-1.74654			-88.4161	-1.69426			-88.5438	-1.52848
	-88.2371	-1.68891			-88.4655	-1.74593			-88.4189	-1.69239			-88.546	-1.52791
	-88.2396	-1.6876			-88.4673	-1.74533			-88.4214	-1.6903			-88.5475	-1.52726
	-88.2434	-1.68674			-88.4704	-1.74457			-88.4232	-1.68961			-88.5499	-1.49966
	-88.2451	-1.57869			-88.4725	-1.68037			-88.4265	-1.68742			-88.5506	-1.22255
	-88.2455	-1.24594			-88.4734	-1.39743			-88.4283	-1.60285			-88.5469	-0.71588
	-88.2427	-0.76325			-88.4706	-0.96356			-88.429	-1.36242			-88.5407	-0.06426
	-88.2364	-0.08893			-88.4651	-0.31209			-88.4259	-0.95883			-88.5305	0.74726
	-88.2256	0.72697			-88.4544	0.51779			-88.4197	-0.33954			-88.5145	1.65335
	-88.2102	1.62222			-88.44	1.48037			-88.4096	0.44989			-88.4949	2.60768
	-88.1905	2.54741			-88.4206	2.48366			-88.3953	1.34883			-88.471	3.53369
	-88.1672	3.42567			-88.3957	3.48199			-88.3761	2.2908			-88.4432	4.3811
	-88.1392	4.25177			-88.3676	4.42608			-88.3541	3.20764			-88.413	5.15226
	-88.1016	5.15972			-88.3274	5.49691			-88.3197	4.26083			-88.3716	5.96163
	-88.061	5.91486			-88.2843	6.42018			-88.2816	5.20559			-88.3279	6.67861
	-88.0252	6.45995			-88.2473	7.03841			-88.2481	5.8529			-88.2903	7.19396
	-87.9895	6.95106			-88.2093	7.61486			-88.2129	6.43155			-88.2529	7.68433
	-87.951	7.40792			-88.1707	8.13553			-88.1758	6.95278			-88.2129	8.1399
	-87.9126	7.87459			-88.13	8.64059			-88.1382	7.45157			-88.171	8.58929
	-87.8714	8.30811			-88.0879	9.13322			-88.0985	7.9244			-88.1276	9.05172
	-87.8292	8.73333			-88.0442	9.60954			-88.0578	8.37495			-88.0844	9.49652
	-87.7848	9.16186			-88.0002	10.0796			-88.0151	8.81346			-88.038	9.9041
	-87.7283	9.64975			-87.9417	10.6262			-87.961	9.34316			-87.9796	10.3532
	-87.6694	10.1013			-87.8825	11.1436			-87.903	9.85445			-87.9185	10.766
	-87.6206	10.4475			-87.8335	11.5075			-87.8552	10.2503			-87.8692	11.0957
	-87.5725	10.7438			-87.7825	11.8275			-87.8078	10.5954			-87.8186	11.3778
	-87.5223	10.9996			-87.7309	12.1413			-87.7588	10.9046			-87.7676	11.6032
	-87.4714	11.2507			-87.6804	12.4056			-87.7074	11.1891			-87.7146	11.8364
	-87.4191	11.497			-87.6269	12.6343			-87.6562	11.4502			-87.6612	12.0776
	-87.3668	11.7088			-87.5736	12.8545			-87.6041	11.6962			-87.6082	12.2889
	-87.2997	11.9595			-87.5069	13.124			-87.551	11.9103			-87.5402	12.5191
	-87.2317	12.1951			-87.4384	13.3429			-87.4844	12.1882			-87.472	12.7181
	-87.1761	12.3742			-87.3829	13.5229			-87.4166	12.4086			-87.4163	12.8941
	-87.1202	12.5531			-87.327	13.708			-87.362	12.5928			-87.3603	13.0571
	-87.0646	12.7228			-87.2716	13.8705			-87.3053	12.7795			-87.3032	13.205
	-87.0084	12.762			-87.2139	14.0134			-87.2497	12.9451			-87.2468	13.3522
	-86.9506	12.7429			-87.1562	14.1661			-87.1936	13.0834			-87.1882	13.4844
	-86.8928	12.6601			-87.0985	14.2932			-87.1356	13.2362			-87.13	13.6112
	-86.8348	12.545			-87.0412	14.4005			-87.0779	13.4036			-87.0718	13.7406
	-86.7622	12.3719			-86.9675	14.304			-87.0049	13.4314			-86.9973	13.7231
	-86.687	12.2151			-86.8935	14.162			-86.9316	13.3531			-86.9234	13.6091
	-86.6275	12.0742			-86.8342	14.0298			-86.8721	13.235			-86.8635	13.474
	-86.5678	11.9075			-86.7735	13.8755			-86.8129	13.0796			-86.8023	13.3056
	-86.5073	11.7543			-86.7139	13.7178			-86.7531	12.9101			-86.7428	13.1033
	-86.4479	11.5997			-86.6541	13.506			-86.6929	12.7431			-86.6827	12.925
	-86.3866	11.4293			-86.5924	13.3046			-86.6324	12.5828			-86.6218	12.7335
	-86.3261	11.2981			-86.5322	13.1258			-86.5726	12.4136			-86.5598	12.5383
	-86.2651	11.1767			-86.471	12.9435			-86.5115	12.2343			-86.4988	12.3685
	-86.1887	10.9812			-86.3948	12.7536			-86.4346	12.0469			-86.422	12.1387
	-86.11	10.8227			-86.3173	12.5117			-86.3575	11.8481			-86.3448	11.9297
	-86.0494	10.7581			-86.2565	12.3503			-86.2957	11.6932			-86.2824	11.7697
	-85.9866	10.678			-86.1946	12.1992			-86.2335	11.5268			-86.2192	11.6093
	-85.9232	10.6151			-86.1325	12.0437			-86.172	11.3813			-86.1575	11.4422
	-85.8621	10.4541			-86.0698	11.9301			-86.1093	11.2507			-86.0957	11.3017
	-85.7978	10.1024			-86.0072	11.8569			-86.046	11.1512			-86.0319	11.2269
	-85.7346	9.77011			-85.9443	11.7677			-85.9827	11.0719			-85.9685	11.1275
	-85.6725	9.4524			-85.8815	11.6427			-85.9213	10.9945			-85.9064	11.0535
	-85.5935	8.72572			-85.8024	11.2353			-85.8425	10.7448			-85.8271	10.7282
	-85.5147	7.6431			-85.7248	10.774			-85.7636	10.298			-85.7484	10.2722
	-85.45	6.87908			-85.6611	10.408			-85.7005	9.9568			-85.6855	9.92075
	-85.3867	6.21384			-85.5978	9.78441			-85.6365	9.59227			-85.6202	9.47969
	-85.3242	4.59275			-85.5348	8.87344			-85.5725	8.79528			-85.5566	8.59909
	-85.26	2.45258			-85.4706	8.0448			-85.5091	7.93219			-85.4931	7.76439
	-85.1953	0.45894			-85.4069	7.32184			-85.446	7.16604			-85.4295	7.02196
	-85.1321	-1.3584			-85.3428	6.0987			-85.382	6.44334			-85.3656	6.15555
	-85.0678	-1.90875			-85.2799	3.98186			-85.3181	4.67285			-85.3013	4.11706
	-84.9874	-0.54004			-85.1991	1.47686			-85.2378	2.05113			-85.2211	1.5455
	-84.9069	0.42795			-85.1188	-0.80615			-85.158	-0.35071			-85.1419	-0.78222
	-84.8419	1.00743			-85.056	-0.79972			-85.0935	-1.75349			-85.0765	-1.69647
	-84.7778	1.0233			-84.9918	0.17283			-85.0294	-0.91319			-85.013	-0.64771
	-84.7141	0.6644			-84.9273	0.92171			-84.9644	0.01965			-84.9486	0.21321
	-84.6479	0.3452			-84.8627	1.48437			-84.8998	0.73782			-84.8842	0.87303
	-84.5835	0.06752			-84.7988	1.71709			-84.8355	1.26794			-84.8196	1.31575
	-84.5187	-0.17256			-84.7347	1.37518			-84.7703	1.18871			-84.7535	1.0867
	-84.4544	-0.37425			-84.6696	1.02143			-84.7057	0.83608			-84.6885	0.7446
	-84.3732	-0.62605			-84.5874	0.64996			-84.625	0.44264			-84.6073	0.36614
	-84.2914	-0.85108			-84.5079	0.33477			-84.5436	0.10566			-84.5264	0.03966
	-84.2276	-0.99641			-84.4424	0.11124			-84.4788	-0.1063			-84.4614	-0.17654
	-84.1624	-1.00521			-84.3783	-0.08097			-84.4144	-0.31129			-84.3956	-0.37896
	-84.0977	-0.99788			-84.3129	-0.2802			-84.349	-0.51427			-84.3318	-0.57329
	-84.0323	-0.99124			-84.2486	-0.45303			-84.2842	-0.69424			-84.2671	-0.75776
	-83.9675	-0.98595			-84.1842	-0.49874			-84.2197	-0.81998			-84.2031	-0.84558
	-83.9021	-0.97892			-84.1186	-0.50088			-84.1538	-0.81916			-84.1381	-0.83839
	-83.8368	-0.9687			-84.0535	-0.49006			-84.0897	-0.82228			-84.0724	-0.82437
	-83.755	-0.96625			-83.9727	-0.48517			-84.0076	-0.80971			-83.9913	-0.81831
	-83.673	-0.95904			-83.8915	-0.48236			-83.9257	-0.79608			-83.9089	-0.81463
	-83.6075	-0.95137			-83.827	-0.47825			-83.8615	-0.79046			-83.8437	-0.80891
	-83.5418	-0.94915			-83.7613	-0.47513			-83.796	-0.78273			-83.7775	-0.79911
	-83.4766	-0.94963			-83.6962	-0.46901			-83.73	-0.78046			-83.7131	-0.78989
	-83.4117	-0.95516			-83.6316	-0.46958			-83.6653	-0.77117			-83.6477	-0.79153
	-83.3461	-0.96412			-83.5658	-0.47605			-83.5994	-0.76779			-83.5821	-0.79406
	-83.2796	-0.96585			-83.5011	-0.47546			-83.5347	-0.77276			-83.5178	-0.80198
	-83.1988	-0.95846			-83.4193	-0.48121			-83.4693	-0.77072			-83.4353	-0.80175
	-83.117	-0.95643			-83.3378	-0.48604			-83.3873	-0.77033			-83.3541	-0.79539
	-83.0508	-0.95891			-83.2723	-0.48742			-83.3047	-0.77554			-83.2878	-0.79907
	-82.9848	-0.95733			-83.2052	-0.49029			-83.2391	-0.7759			-83.2226	-0.80417
	-82.9206	-0.95692			-83.1413	-0.49075			-83.1741	-0.77495			-83.1574	-0.8061
	-82.8542	-0.95718			-83.075	-0.49326			-83.1084	-0.7765			-83.0916	-0.80369
	-82.7877	-0.95517			-83.0094	-0.49521			-83.0422	-0.77391			-83.0268	-0.80135
	-82.7221	-0.95709			-82.944	-0.49545			-82.977	-0.7726			-82.9609	-0.80084
	-82.657	-0.95768			-82.8787	-0.49621			-82.9117	-0.77065			-82.8962	-0.80196
	-82.5745	-0.95852			-82.7972	-0.50177			-82.8452	-0.77093			-82.8129	-0.805
	-82.4923	-0.95976			-82.7154	-0.50616			-82.7631	-0.77311			-82.731	-0.80574
	-82.4266	-0.96308			-82.6495	-0.50693			-82.6815	-0.77325			-82.6656	-0.8069
	-82.3611	-0.96134			-82.5839	-0.50784			-82.616	-0.7742			-82.599	-0.80742
	-82.2962	-0.96156			-82.5181	-0.5107			-82.5498	-0.77435			-82.5325	-0.80842
	-82.2295	-0.96229			-82.4523	-0.51254			-82.4843	-0.77537			-82.4681	-0.80883
	-82.1632	-0.96407			-82.3865	-0.51419			-82.4177	-0.77688			-82.4026	-0.80913
	-82.0977	-0.96551			-82.3209	-0.51495			-82.3523	-0.78047			-82.3366	-0.8099
	-82.0311	-0.96584			-82.2546	-0.51613			-82.2862	-0.77792			-82.2708	-0.81215
	-81.949	-0.96669			-82.174	-0.51948			-82.2053	-0.77854			-82.1884	-0.81456
	-81.8659	-0.96731			-82.0917	-0.5231			-82.1225	-0.78029			-82.1055	-0.81534
	-81.8008	-0.96955			-82.0253	-0.52807			-82.056	-0.78082			-82.0398	-0.8158
	-81.7341	-0.97077			-81.9595	-0.52988			-81.9893	-0.78148			-81.9741	-0.81648
	-81.6687	-0.97288			-81.8932	-0.53117			-81.9231	-0.78303			-81.9084	-0.81801
	-81.6032	-0.97444			-81.8276	-0.53256			-81.8579	-0.78504			-81.843	-0.81899
	-81.5367	-0.97637			-81.7622	-0.53303			-81.7922	-0.78632			-81.7775	-0.82065
	-81.4712	-0.97686			-81.6958	-0.5338			-81.7264	-0.78657			-81.7108	-0.82284
	-81.4044	-0.97738			-81.6308	-0.53623			-81.6612	-0.78724			-81.6451	-0.8239
	-81.3222	-0.97826			-81.5484	-0.5387			-81.5777	-0.78869			-81.562	-0.82566
	-81.2396	-0.97938			-81.4652	-0.54037			-81.4961	-0.79007			-81.4807	-0.82742
	-81.1723	-0.9803			-81.3998	-0.54223			-81.4291	-0.79176			-81.4142	-0.83018
	-81.1071	-0.9813			-81.3328	-0.54635			-81.363	-0.7927			-81.3471	-0.83199
	-81.0412	-0.98245			-81.268	-0.54809			-81.2966	-0.79312			-81.282	-0.8336
	-80.9758	-0.98395			-81.2015	-0.54987			-81.2313	-0.79407			-81.2159	-0.83511
	-80.9086	-0.98482			-81.1352	-0.55268			-81.165	-0.79464			-81.1503	-0.83692
	-80.8425	-0.98544			-81.069	-0.55514			-81.0989	-0.79621			-81.0839	-0.83987
	-80.777	-0.98648			-81.0032	-0.55663			-81.0327	-0.79713			-81.0186	-0.841
	-80.6949	-0.98721			-80.9213	-0.55839			-80.9506	-0.79805			-80.9363	-0.84361
	-80.6115	-0.98793			-80.8387	-0.5616			-80.8682	-0.7986			-80.8536	-0.84722
	-80.5449	-0.98854			-80.7726	-0.56313			-80.8024	-0.7993			-80.7868	-0.84868
	-80.479	-0.9892			-80.7065	-0.564			-80.7356	-0.80024			-80.7207	-0.84987
	-80.4133	-0.98974			-80.6397	-0.56491			-80.6698	-0.80093			-80.655	-0.85107
	-80.347	-0.99026			-80.5743	-0.56596			-80.6026	-0.80147			-80.589	-0.85226
	-80.2806	-0.99088			-80.5091	-0.56727			-80.5369	-0.80208			-80.5225	-0.85415
	-80.2143	-0.99152			-80.4423	-0.56869			-80.4703	-0.80265			-80.4577	-0.8549
	-80.1487	-0.9923			-80.3766	-0.56942			-80.4042	-0.80301			-80.3895	-0.85556
	-80.0656	-0.99338			-80.2939	-0.57066			-80.3219	-0.80388			-80.3076	-0.85732
	-79.9834	-0.99418			-80.2113	-0.57197			-80.2405	-0.80488			-80.2248	-0.85874
	-79.9164	-0.99487			-80.1444	-0.57279			-80.1732	-0.80536			-80.1588	-0.85946
	-79.8494	-0.99544			-80.0783	-0.5736			-80.1075	-0.80589			-80.0928	-0.8602
	-79.7833	-0.99612			-80.0124	-0.57472			-80.0401	-0.80637			-80.0274	-0.86118
	-79.717	-0.99683			-79.9459	-0.57572			-79.9746	-0.80685			-79.9607	-0.86227
	-79.6512	-0.99738			-79.8802	-0.57664			-79.9092	-0.80739			-79.8939	-0.86306
	-79.5856	-0.99826			-79.8139	-0.57767			-79.8421	-0.80795			-79.8281	-0.8639
	-79.5191	-0.99907			-79.7482	-0.57862			-79.7758	-0.80847			-79.762	-0.86457
	-79.4362	-0.99987			-79.665	-0.58			-79.6931	-0.80935			-79.6791	-0.86627
	-79.3532	-1.00073			-79.5827	-0.58121			-79.6099	-0.81028			-79.5964	-0.86758
	-79.2864	-1.00139			-79.5165	-0.58215			-79.5442	-0.81063			-79.5299	-0.86837
	-79.2203	-1.00201			-79.4502	-0.583			-79.4779	-0.81105			-79.4642	-0.86913
	-79.1544	-1.00262			-79.3842	-0.58383			-79.4111	-0.81158			-79.3978	-0.86979
	-79.088	-1.00319			-79.3177	-0.58467			-79.3457	-0.81211			-79.332	-0.87053
	-79.0219	-1.00456			-79.2519	-0.58557			-79.2787	-0.81273			-79.2649	-0.8714
	-78.9554	-1.00616			-79.1848	-0.58641			-79.2133	-0.81334			-79.1986	-0.87216
	-78.8723	-1.00682			-79.1019	-0.58743			-79.1473	-0.81393			-79.1163	-0.8731
	-78.7894	-1.00757			-79.0199	-0.58856			-79.0631	-0.8146			-79.0333	-0.87412
	-78.7235	-1.00827			-78.9537	-0.58982			-78.9805	-0.81531			-78.9666	-0.87499
	-78.6568	-1.00886			-78.8872	-0.59156			-78.9141	-0.81589			-78.9012	-0.87585
	-78.5911	-1.00951			-78.821	-0.59264			-78.8474	-0.81635			-78.8342	-0.87659
	-78.5235	-1.01005			-78.755	-0.59359			-78.7817	-0.81672			-78.7683	-0.87724
	-78.4575	-1.01049			-78.6878	-0.59445			-78.7149	-0.81751			-78.7017	-0.87819
	-78.3917	-1.01107			-78.6225	-0.59523			-78.6481	-0.81816			-78.6346	-0.87963
	-78.3246	-1.01169			-78.5562	-0.59604			-78.5823	-0.81847			-78.5685	-0.88055
	-78.242	-1.01255			-78.4732	-0.59711			-78.5169	-0.819			-78.4863	-0.88136
	-78.1591	-1.01337			-78.3895	-0.59816			-78.4341	-0.81974			-78.4032	-0.88242
	-78.0928	-1.01386			-78.3237	-0.5992			-78.3515	-0.82041			-78.3371	-0.88353
	-78.0264	-1.01447			-78.2583	-0.60005			-78.2848	-0.82103			-78.2708	-0.88426
	-77.9599	-1.01514			-78.192	-0.60087			-78.2189	-0.82151			-78.2041	-0.88496
	-77.8931	-1.01567			-78.125	-0.60186			-78.1522	-0.82188			-78.1376	-0.88584
	-77.8269	-1.01616			-78.059	-0.60272			-78.0853	-0.8222			-78.0712	-0.88669
	-77.7606	-1.01668			-77.9931	-0.60351			-78.0191	-0.82257			-78.0058	-0.88739
	-77.6936	-1.01728			-77.926	-0.60434			-77.9525	-0.82295			-77.9391	-0.88811
	-77.6111	-1.01812			-77.8438	-0.60548			-77.8861	-0.82349			-77.8559	-0.88912
	-77.5277	-1.01887			-77.7609	-0.60661			-77.8026	-0.82468			-77.7734	-0.89016
	-77.4617	-1.01933			-77.6935	-0.60745			-77.7203	-0.82519			-77.7064	-0.89085
	-77.3959	-1.0199			-77.627	-0.60815			-77.6529	-0.82608			-77.6401	-0.89155
	-77.3284	-1.02057			-77.5609	-0.60887			-77.5871	-0.82668			-77.5739	-0.89224
	-77.2627	-1.02112			-77.4952	-0.60978			-77.5206	-0.82698			-77.5068	-0.89297
	-77.1962	-1.02162			-77.4293	-0.6106			-77.4535	-0.82749			-77.4405	-0.89374
	-77.1295	-1.02227			-77.3624	-0.61136			-77.3881	-0.82808			-77.3745	-0.89451
	-77.062	-1.02295			-77.2953	-0.61224			-77.3212	-0.82855			-77.3076	-0.8953
	-76.9795	-1.02354			-77.212	-0.61331			-77.2387	-0.82911			-77.225	-0.89622
	-76.8967	-1.02395			-77.1297	-0.61436			-77.1557	-0.82956			-77.142	-0.89722
	-76.8295	-1.02425			-77.0635	-0.61519			-77.089	-0.83001			-77.0749	-0.89791
	-76.7634	-1.02476			-76.9975	-0.61603			-77.0234	-0.83043			-77.0092	-0.89851
	-76.697	-1.02543			-76.9303	-0.61685			-76.9568	-0.8307			-76.9425	-0.89917
	-76.631	-1.02601			-76.8642	-0.61756			-76.8898	-0.83098			-76.8766	-0.89979
	-76.5648	-1.02652			-76.7982	-0.61837			-76.8233	-0.83138			-76.8105	-0.90079
	-76.4991	-1.02707			-76.731	-0.61921			-76.7566	-0.83181			-76.7429	-0.90183
	-76.4313	-1.0274			-76.6663	-0.61984			-76.6906	-0.83213			-76.6769	-0.90238
	-76.3488	-1.0278			-76.5823	-0.62056			-76.607	-0.83258			-76.5939	-0.90296
	-76.2666	-1.02851			-76.4998	-0.62222			-76.5241	-0.83312			-76.5115	-0.90366
	-76.1989	-1.02915			-76.4329	-0.62327			-76.4584	-0.83362			-76.4448	-0.90463
	-76.1321	-1.02971			-76.3675	-0.62367			-76.3919	-0.83396			-76.3782	-0.90668
	-76.0661	-1.03007			-76.3	-0.62415			-76.3257	-0.83418			-76.3116	-0.90765
	-75.9989	-1.03043			-76.2341	-0.6249			-76.259	-0.83451			-76.2457	-0.9081
	-75.9329	-1.03099			-76.1678	-0.62625			-76.1918	-0.83493			-76.1794	-0.90863
	-75.8661	-1.03156			-76.1009	-0.62699			-76.1261	-0.83527			-76.1116	-0.90923
	-75.7994	-1.03205			-76.0356	-0.62756			-76.0598	-0.83552			-76.0458	-0.90967
	-75.7159	-1.03261			-75.9518	-0.62833			-75.9758	-0.83607			-75.9627	-0.91025
	-75.6337	-1.03321			-75.868	-0.62912			-75.8935	-0.83664			-75.8791	-0.91105
	-75.5664	-1.03371			-75.8024	-0.62968			-75.8259	-0.83692			-75.8128	-0.91225
	-75.4998	-1.0342			-75.7349	-0.63021			-75.76	-0.83706			-75.7461	-0.91283
	-75.4338	-1.03456			-75.6691	-0.63075			-75.693	-0.83732			-75.6799	-0.9133
	-75.3668	-1.03494			-75.6025	-0.63132			-75.627	-0.83775			-75.6128	-0.91391
	-75.3007	-1.03541			-75.5359	-0.63198			-75.5603	-0.83817			-75.5466	-0.91448
	-75.2338	-1.03582			-75.4692	-0.63265			-75.4943	-0.83858			-75.4801	-0.91487
	-75.1683	-1.03619			-75.4038	-0.63333			-75.4267	-0.83894			-75.4135	-0.91536
	-75.0841	-1.03685			-75.32	-0.63421			-75.3447	-0.83924			-75.331	-0.91608
	-75.001	-1.03752			-75.2366	-0.63496			-75.2608	-0.83954			-75.2478	-0.91675
	-74.9347	-1.0379			-75.1709	-0.63554			-75.1944	-0.8398			-75.1811	-0.91734
	-74.8682	-1.03824			-75.1042	-0.63604			-75.1285	-0.84016			-75.1152	-0.91787
	-74.8021	-1.03863			-75.0379	-0.63661			-75.0623	-0.84049			-75.0488	-0.91832
	-74.735	-1.03906			-74.9702	-0.63725			-74.9957	-0.8407			-74.9812	-0.91875
	-74.6685	-1.03944			-74.905	-0.63771			-74.9292	-0.84084			-74.9153	-0.91924
	-74.6024	-1.03984			-74.8385	-0.63815			-74.8627	-0.84114			-74.8483	-0.91974
	-74.5185	-1.04021			-74.755	-0.63882			-74.7948	-0.8414			-74.7657	-0.92027
	-74.435	-1.04051			-74.6719	-0.63959			-74.7125	-0.84167			-74.6817	-0.92085
	-74.3683	-1.0408			-74.6052	-0.64068			-74.6289	-0.84199			-74.6157	-0.92113
	-74.3025	-1.04112			-74.5386	-0.64109			-74.5627	-0.84231			-74.5489	-0.9215
	-74.2357	-1.0415			-74.4721	-0.64141			-74.4957	-0.8426			-74.4832	-0.92211
	-74.1686	-1.04212			-74.4059	-0.64181			-74.4287	-0.84283			-74.416	-0.92274
	-74.1021	-1.04261			-74.3393	-0.64234			-74.3629	-0.84305			-74.3497	-0.92323
	-74.0355	-1.04289			-74.273	-0.643			-74.2964	-0.84326			-74.2831	-0.92367
	-73.9695	-1.04303			-74.2061	-0.64358			-74.2298	-0.84362			-74.2173	-0.92412
	-73.8864	-1.04333			-74.1232	-0.64427			-74.1626	-0.84407			-74.133	-0.92464
	-73.8021	-1.04397			-74.0396	-0.6448			-74.0808	-0.84456			-74.0502	-0.92514
	-73.7357	-1.04429			-73.9732	-0.64532			-73.9976	-0.84469			-73.9834	-0.9255
	-73.6701	-1.04454			-73.907	-0.64574			-73.9296	-0.84488			-73.9166	-0.9259
	-73.6041	-1.04489			-73.8406	-0.64606			-73.8632	-0.84515			-73.8503	-0.9263
	-73.5368	-1.04512			-73.7741	-0.64648			-73.7969	-0.84541			-73.7843	-0.92672
	-73.4696	-1.04532			-73.7075	-0.64692			-73.7306	-0.8457			-73.7179	-0.92708
	-73.4033	-1.04606			-73.6415	-0.64731			-73.664	-0.84606			-73.6513	-0.92755
	-73.3371	-1.04662			-73.5735	-0.64779			-73.5972	-0.84644			-73.5844	-0.92806
	-73.2531	-1.04683			-73.4916	-0.6483			-73.5305	-0.84652			-73.5013	-0.92852
	-73.1693	-1.0472			-73.408	-0.6488			-73.448	-0.84646			-73.4175	-0.92898
	-73.1039	-1.04757			-73.3414	-0.64922			-73.3642	-0.84679			-73.3512	-0.92926
	-73.0356	-1.04787			-73.2749	-0.64966			-73.2974	-0.84717			-73.2846	-0.92958
	-72.9694	-1.04806			-73.209	-0.65004			-73.2318	-0.84743			-73.2187	-0.92987
	-72.904	-1.0483			-73.1418	-0.65044			-73.1647	-0.8477			-73.1525	-0.93024
	-72.8366	-1.04863			-73.0752	-0.6509			-73.0988	-0.84791			-73.0853	-0.93062
	-72.7711	-1.04899			-73.0081	-0.65134			-73.0321	-0.84819			-73.0191	-0.93104
	-72.7035	-1.04931			-72.9424	-0.65167			-72.9647	-0.84841			-72.9519	-0.93146
	-72.6208	-1.04975			-72.8592	-0.65219			-72.8978	-0.84844			-72.8689	-0.93173
	-72.5368	-1.05014			-72.7761	-0.6526			-72.8147	-0.8485			-72.7853	-0.93202
	-72.4711	-1.05035			-72.71	-0.65288			-72.7321	-0.84861			-72.7193	-0.93246
	-72.4047	-1.05049			-72.6432	-0.65326			-72.6658	-0.8488			-72.6526	-0.93291
	-72.3377	-1.05068			-72.5762	-0.65373			-72.5981	-0.84897			-72.5857	-0.93339
	-72.2708	-1.051			-72.5096	-0.65404			-72.5317	-0.84926			-72.5189	-0.93378
	-72.2043	-1.05132			-72.4437	-0.65439			-72.4648	-0.84953			-72.4525	-0.93409
	-72.1373	-1.05152			-72.3768	-0.65512			-72.3986	-0.84969			-72.3863	-0.93437
	-72.0713	-1.05179			-72.3101	-0.65554			-72.3327	-0.84992			-72.3195	-0.93472
	-71.988	-1.05225			-72.2276	-0.65584			-72.2494	-0.85024			-72.2365	-0.9352
	-71.9047	-1.05283			-72.1441	-0.65618			-72.1655	-0.85047			-72.1533	-0.93565
	-71.8379	-1.05313			-72.0777	-0.65653			-72.0996	-0.85067			-72.0864	-0.93599
	-71.7715	-1.05329			-72.0106	-0.65695			-72.033	-0.85091			-72.0196	-0.93626
	-71.7051	-1.05357			-71.9447	-0.65732			-71.9655	-0.85113			-71.9538	-0.93662
	-71.6386	-1.05387			-71.8771	-0.65765			-71.8993	-0.85118			-71.8876	-0.93701
	-71.5718	-1.05411			-71.811	-0.65787			-71.8329	-0.8512			-71.8194	-0.9373
	-71.505	-1.05435			-71.7449	-0.65809			-71.7653	-0.85144			-71.7534	-0.93753
	-71.4382	-1.05453			-71.6776	-0.65844			-71.6992	-0.85157			-71.6866	-0.9378
	-71.3551	-1.05482			-71.5952	-0.65879			-71.6164	-0.85157			-71.6041	-0.93828
	-71.2719	-1.05513			-71.5117	-0.65904			-71.5321	-0.85185			-71.5203	-0.93877
	-71.2051	-1.05543			-71.4453	-0.65937			-71.4663	-0.85218			-71.4533	-0.939
	-71.1384	-1.05572			-71.3791	-0.65967			-71.3997	-0.85249			-71.3869	-0.93932
	-71.0727	-1.05607			-71.3119	-0.65994			-71.3332	-0.85274			-71.3209	-0.93969
	-71.0049	-1.05648			-71.2454	-0.66028			-71.2663	-0.85276			-71.2539	-0.94003
	-70.9383	-1.05666			-71.1791	-0.66069			-71.2008	-0.8526			-71.1863	-0.94038
	-70.8724	-1.05687			-71.1123	-0.66104			-71.1345	-0.85275			-71.1209	-0.94066
	-70.8059	-1.05711			-71.045	-0.66113			-71.0664	-0.85316			-71.0545	-0.94092
	-70.7229	-1.05734			-70.9628	-0.66133			-70.9824	-0.85336			-70.9705	-0.94133
	-70.6393	-1.05775			-70.8793	-0.66159			-70.9	-0.85356			-70.8879	-0.94152
	-70.5718	-1.05805			-70.8126	-0.66181			-70.8334	-0.8536			-70.8211	-0.94239
	-70.5054	-1.05816			-70.7467	-0.66211			-70.767	-0.85373			-70.7544	-0.94304
	-70.4384	-1.05829			-70.6799	-0.66229			-70.7005	-0.85388			-70.6885	-0.94311
	-70.3725	-1.05857			-70.613	-0.66247			-70.6337	-0.85397			-70.6213	-0.94328
	-70.3053	-1.05881			-70.547	-0.66268			-70.5671	-0.85436			-70.5537	-0.94355
	-70.239	-1.05906			-70.4799	-0.66279			-70.5002	-0.85464			-70.4877	-0.94377
	-70.1554	-1.05934			-70.3969	-0.66305			-70.4341	-0.85482			-70.4046	-0.94405
	-70.0734	-1.05969			-70.3132	-0.66342			-70.3502	-0.85485			-70.321	-0.94416
	-70.0059	-1.05998			-70.2463	-0.66369			-70.2677	-0.85495			-70.255	-0.94432
	-69.9392	-1.0602			-70.1809	-0.6639			-70.2006	-0.8551			-70.1878	-0.94464
	-69.8723	-1.06037			-70.1142	-0.66412			-70.1339	-0.85528			-70.1222	-0.94493
	-69.8057	-1.06043			-70.0478	-0.66429			-70.0672	-0.85548			-70.0552	-0.94527
	-69.7398	-1.06059			-69.9813	-0.66444			-70.0004	-0.85561			-69.9888	-0.9457
	-69.6733	-1.06074			-69.9149	-0.66449			-69.934	-0.85564			-69.922	-0.94604
	-69.6069	-1.06095			-69.8486	-0.66464			-69.8673	-0.85574			-69.8543	-0.94625
	-69.5229	-1.06147			-69.7645	-0.66504			-69.8009	-0.8559			-69.772	-0.9464
	-69.4394	-1.06177			-69.6807	-0.66543			-69.7169	-0.85597			-69.6889	-0.94676
	-69.373	-1.06193			-69.6141	-0.66556			-69.6342	-0.85612			-69.6217	-0.94713
	-69.3062	-1.06224			-69.5479	-0.66571			-69.5684	-0.85631			-69.5551	-0.94739
	-69.2399	-1.06241			-69.4819	-0.66599			-69.5006	-0.85662			-69.4884	-0.94764
	-69.1736	-1.06264			-69.415	-0.66621			-69.4343	-0.8569			-69.4214	-0.94778
	-69.1068	-1.06287			-69.3486	-0.66638			-69.3676	-0.85701			-69.3548	-0.94787
	-69.0398	-1.0631			-69.2815	-0.66656			-69.3005	-0.85702			-69.2888	-0.9481
	-68.9729	-1.06334			-69.2151	-0.66668			-69.2346	-0.85712			-69.2221	-0.94831
	-68.8898	-1.06355			-69.1323	-0.6669			-69.1671	-0.85731			-69.1395	-0.94864
	-68.8075	-1.06396			-69.0489	-0.6672			-69.0845	-0.85743			-69.0559	-0.94904
	-68.7398	-1.06423			-68.9807	-0.66729			-69.001	-0.85758			-68.9884	-0.94927
	-68.6729	-1.06431			-68.9154	-0.66739			-68.9346	-0.85775			-68.9222	-0.94932
	-68.6075	-1.06437			-68.8489	-0.66756			-68.8681	-0.85792			-68.8553	-0.94948
	-68.5401	-1.06451			-68.7825	-0.6678			-68.8003	-0.85802			-68.7886	-0.94979
	-68.4734	-1.0648			-68.7149	-0.66799			-68.7342	-0.8582			-68.722	-0.95009
	-68.406	-1.06516			-68.6491	-0.66812			-68.6673	-0.85836			-68.6554	-0.95034
	-68.339	-1.06542			-68.582	-0.66833			-68.6012	-0.85839			-68.5893	-0.95063
	-68.2561	-1.06568			-68.4991	-0.66846			-68.5342	-0.85843			-68.5056	-0.95109
	-68.1731	-1.06581			-68.4149	-0.66873			-68.4506	-0.85871			-68.4226	-0.95148
	-68.1065	-1.06598			-68.3487	-0.66892			-68.3675	-0.85885			-68.3557	-0.95173
	-68.0392	-1.06625			-68.2824	-0.66909			-68.301	-0.85881			-68.2885	-0.95182
	-67.9737	-1.06655			-68.2151	-0.66928			-68.2342	-0.85895			-68.2218	-0.95188
	-67.9076	-1.06681			-68.1484	-0.66951			-68.168	-0.8591			-68.1552	-0.95209
	-67.8399	-1.067			-68.0826	-0.66969			-68.1015	-0.85922			-68.0893	-0.95232
	-67.774	-1.06724			-68.0158	-0.66974			-68.0338	-0.85939			-68.0217	-0.95245
	-67.708	-1.06742			-67.9492	-0.67			-67.9673	-0.85965			-67.9557	-0.95266
	-67.6242	-1.06751			-67.8656	-0.67048			-67.9003	-0.85978			-67.872	-0.95301
	-67.541	-1.06782			-67.783	-0.6707			-67.8175	-0.85982			-67.789	-0.95328
	-67.4742	-1.0679			-67.7154	-0.67078			-67.7343	-0.86002			-67.7223	-0.9535
	-67.4065	-1.06817			-67.6489	-0.67083			-67.6676	-0.86022			-67.6559	-0.95373
	-67.3403	-1.06897			-67.582	-0.67109			-67.6007	-0.86042			-67.5897	-0.95398
	-67.273	-1.06919			-67.5158	-0.67144			-67.5345	-0.86052			-67.5223	-0.95435
	-67.2077	-1.06924			-67.4496	-0.67151			-67.4676	-0.86058			-67.4565	-0.95465
	-67.1406	-1.0694			-67.3829	-0.67157			-67.4012	-0.86065			-67.3897	-0.95483
	-67.0739	-1.0697			-67.3166	-0.67171			-67.3353	-0.8607			-67.3232	-0.95493
	-66.9911	-1.07011			-67.2334	-0.67194			-67.2513	-0.86096			-67.24	-0.95512
	-66.908	-1.07046			-67.1504	-0.67227			-67.1686	-0.86101			-67.1562	-0.95539
	-66.8403	-1.07064			-67.0831	-0.6725			-67.1017	-0.86114			-67.0898	-0.95557
	-66.7739	-1.07064			-67.0162	-0.67265			-67.035	-0.86133			-67.023	-0.95593
	-66.7073	-1.0707			-66.9497	-0.67285			-66.9677	-0.86146			-66.9564	-0.95612
	-66.641	-1.07093			-66.8829	-0.67285			-66.902	-0.86153			-66.8895	-0.95632
	-66.5746	-1.07111			-66.8164	-0.67296			-66.8355	-0.86155			-66.8228	-0.9566
	-66.5074	-1.07119			-66.7495	-0.67312			-66.7688	-0.86168			-66.7561	-0.95674
	-66.4413	-1.07144			-66.6833	-0.67323			-66.7019	-0.86186			-66.6898	-0.95685
	-66.3576	-1.07188			-66.5993	-0.67345			-66.619	-0.86209			-66.6061	-0.95712
	-66.2742	-1.07222			-66.516	-0.67361			-66.5363	-0.86233			-66.5225	-0.95752
	-66.2079	-1.07241			-66.4499	-0.67383			-66.4686	-0.86252			-66.4561	-0.95771
	-66.1413	-1.07262			-66.3827	-0.67407			-66.4016	-0.86268			-66.3897	-0.95793
	-66.0744	-1.07271			-66.3162	-0.67437			-66.3348	-0.8627			-66.3226	-0.95815
	-66.0077	-1.07287			-66.25	-0.67456			-66.2691	-0.8627			-66.2566	-0.95839
	-65.9412	-1.07313			-66.1837	-0.67473			-66.2018	-0.86279			-66.1889	-0.9588
	-65.8746	-1.07335			-66.1162	-0.67497			-66.1353	-0.86298			-66.1231	-0.95899
	-65.7912	-1.07359			-66.0336	-0.67524			-66.0676	-0.86316			-66.0404	-0.95904
	-65.7082	-1.07384			-65.9495	-0.67525			-65.9849	-0.86331			-65.9569	-0.95917
	-65.6404	-1.07393			-65.8834	-0.67533			-65.9016	-0.8634			-65.8906	-0.95949
	-65.5748	-1.07405			-65.816	-0.6756			-65.8356	-0.86352			-65.8239	-0.96003
	-65.5088	-1.07426			-65.749	-0.67581			-65.7688	-0.86385			-65.7563	-0.96017
	-65.4416	-1.07457			-65.6834	-0.67585			-65.702	-0.86412			-65.6903	-0.96026
	-65.3745	-1.07478			-65.6167	-0.67589			-65.6349	-0.86431			-65.6238	-0.96039
	-65.3088	-1.07495			-65.5493	-0.67598			-65.5688	-0.86442			-65.5567	-0.96046
	-65.2414	-1.07532			-65.4831	-0.67629			-65.5027	-0.86451			-65.49	-0.96069
	-65.1581	-1.07562			-65.4	-0.6767			-65.4348	-0.86475			-65.4061	-0.96101
	-65.0754	-1.07594			-65.3167	-0.67687			-65.3524	-0.86498			-65.3234	-0.96118
	-65.0078	-1.07619			-65.2499	-0.67696			-65.2693	-0.86511			-65.256	-0.96146
	-64.9413	-1.07639			-65.1828	-0.67719			-65.2026	-0.86535			-65.1898	-0.96166
	-64.8744	-1.07657			-65.1161	-0.67741			-65.1357	-0.86549			-65.1233	-0.96179
	-64.8079	-1.07667			-65.0484	-0.67762			-65.0686	-0.86555			-65.0572	-0.96202
	-64.7414	-1.07684			-64.9828	-0.67773			-65.0026	-0.86569			-64.9902	-0.96237
	-64.6753	-1.07718			-64.9167	-0.6778			-64.9363	-0.86581			-64.9234	-0.96256
	-64.6079	-1.07746			-64.8501	-0.67788			-64.8691	-0.86596			-64.857	-0.96267
	-64.5257	-1.07765			-64.7663	-0.67797			-64.8021	-0.86613			-64.7739	-0.96293
	-64.4419	-1.07783			-64.6832	-0.67827			-64.7195	-0.8661			-64.6902	-0.96315
	-64.3753	-1.07817			-64.6159	-0.6786			-64.6359	-0.86615			-64.6241	-0.9633
	-64.3088	-1.07844			-64.5496	-0.67888			-64.5695	-0.86652			-64.5566	-0.96346
	-64.2413	-1.07853			-64.4831	-0.67908			-64.5017	-0.86688			-64.4895	-0.96364
	-64.1744	-1.07855			-64.4162	-0.67923			-64.4355	-0.86698			-64.4232	-0.96384
	-64.1084	-1.07865			-64.3495	-0.67935			-64.3689	-0.86707			-64.357	-0.96411
	-64.0422	-1.07891			-64.2836	-0.67937			-64.3026	-0.86728			-64.2902	-0.96434
	-63.9756	-1.07948			-64.2163	-0.6795			-64.2356	-0.86747			-64.2236	-0.96447
	-63.8924	-1.07978			-64.1328	-0.67991			-64.1688	-0.86752			-64.14	-0.96469
	-63.8088	-1.08006			-64.0494	-0.68024			-64.0856	-0.86769			-64.0572	-0.96494
	-63.742	-1.08025			-63.9833	-0.68035			-64.0027	-0.86791			-63.9908	-0.96514
	-63.6753	-1.08041			-63.916	-0.68042			-63.9361	-0.86808			-63.9236	-0.96526
	-63.6086	-1.08058			-63.8498	-0.68039			-63.869	-0.86819			-63.8569	-0.96543
	-63.5428	-1.08084			-63.7836	-0.68049			-63.8028	-0.86822			-63.7897	-0.9656
	-63.4752	-1.08112			-63.7161	-0.68081			-63.7362	-0.86839			-63.7242	-0.96575
	-63.4084	-1.08136			-63.6505	-0.68105			-63.6688	-0.86857			-63.6569	-0.96609
	-63.3424	-1.08152			-63.5832	-0.68111			-63.6028	-0.86862			-63.5901	-0.9663
	-63.2586	-1.08168			-63.499	-0.68135			-63.5356	-0.86875			-63.5068	-0.96633
	-63.1753	-1.08184			-63.4163	-0.68148			-63.453	-0.86902			-63.4234	-0.96661
	-63.1094	-1.08192			-63.3496	-0.6816			-63.3695	-0.86936			-63.3567	-0.96672
	-63.0421	-1.08206			-63.2824	-0.68186			-63.3027	-0.86957			-63.2898	-0.96676
	-62.9755	-1.08225			-63.216	-0.68208			-63.2356	-0.86959			-63.223	-0.967
	-62.9086	-1.08237			-63.1493	-0.68228			-63.1682	-0.86975			-63.1563	-0.96729
	-62.8421	-1.08258			-63.0819	-0.68247			-63.1013	-0.86999			-63.0903	-0.9676
	-62.7755	-1.08284			-63.0164	-0.68265			-63.036	-0.87014			-63.0227	-0.96797
	-62.709	-1.08305			-62.9505	-0.68286			-62.9688	-0.87034			-62.9574	-0.96818
	-62.626	-1.08339			-62.8662	-0.68317			-62.9025	-0.87048			-62.8736	-0.96823
	-62.5423	-1.08365			-62.7833	-0.68335			-62.82	-0.87067			-62.791	-0.9683
	-62.4755	-1.08377			-62.7175	-0.6834			-62.7362	-0.87089			-62.7244	-0.96865
	-62.409	-1.08397			-62.6496	-0.68358			-62.6694	-0.87112			-62.6571	-0.96903
	-62.3424	-1.08433			-62.5826	-0.68372			-62.6024	-0.87136			-62.5902	-0.96921
	-62.2759	-1.0846			-62.5154	-0.68389			-62.5366	-0.87147			-62.5236	-0.96919
	-62.2088	-1.08479			-62.4486	-0.68401			-62.4689	-0.87153			-62.4571	-0.96918
	-62.141	-1.08498			-62.3827	-0.68402			-62.403	-0.87178			-62.3903	-0.96926
	-62.0748	-1.08523			-62.3162	-0.68408			-62.3347	-0.87217			-62.3237	-0.96948
	-61.9924	-1.08555			-62.2326	-0.68418			-62.2529	-0.87231			-62.2399	-0.96993
	-61.9087	-1.08577			-62.1491	-0.68474			-62.17	-0.87223			-62.1562	-0.97027
	-61.8424	-1.0859			-62.0821	-0.6852			-62.1028	-0.87232			-62.0893	-0.97045
	-61.775	-1.08607			-62.0158	-0.68531			-62.0369	-0.87247			-62.0242	-0.97063
	-61.7092	-1.08623			-61.9489	-0.68544			-61.9687	-0.87286			-61.9573	-0.97084
	-61.6427	-1.08639			-61.882	-0.6856			-61.9023	-0.87324			-61.8902	-0.97109
	-61.5758	-1.08661			-61.8162	-0.68579			-61.8364	-0.87326			-61.8236	-0.97137
	-61.5095	-1.08682			-61.7496	-0.68611			-61.7697	-0.87327			-61.7572	-0.97162
	-61.4256	-1.08722			-61.6648	-0.68629			-61.7027	-0.87346			-61.674	-0.97186
	-61.3413	-1.08768			-61.5823	-0.68652			-61.6195	-0.87379			-61.5905	-0.97193
	-61.2759	-1.08782			-61.515	-0.6866			-61.5352	-0.87408			-61.5237	-0.9721
	-61.2081	-1.08795			-61.4494	-0.68662			-61.4697	-0.87413			-61.4568	-0.97237
	-61.1423	-1.08812			-61.3827	-0.68683			-61.404	-0.87425			-61.3898	-0.97286
	-61.0757	-1.08827			-61.3159	-0.6871			-61.3362	-0.87484			-61.3234	-0.97322
	-61.0084	-1.08861			-61.2498	-0.6875			-61.2691	-0.8752			-61.2566	-0.97329
	-60.9417	-1.08895			-61.1822	-0.68776			-61.203	-0.87541			-61.1896	-0.97349
	-60.8749	-1.0891			-61.1156	-0.68788			-61.1365	-0.87558			-61.1231	-0.97374
	-60.7916	-1.08977			-61.0321	-0.68803			-61.0703	-0.87569			-61.0401	-0.97392
	-60.7091	-1.0901			-60.9487	-0.68813			-60.9853	-0.87592			-60.9575	-0.97417
	-60.6418	-1.09023			-60.8824	-0.68812			-60.9025	-0.87606			-60.8902	-0.9744
	-60.5758	-1.09046			-60.8151	-0.68825			-60.8359	-0.87632			-60.8237	-0.9746
	-60.5085	-1.09063			-60.7497	-0.68849			-60.7688	-0.87649			-60.7569	-0.9749
	-60.4413	-1.0908			-60.6829	-0.6888			-60.7022	-0.87656			-60.6904	-0.97524
	-60.3751	-1.09098			-60.6157	-0.68909			-60.6357	-0.87673			-60.6239	-0.97539
	-60.3078	-1.09125			-60.5485	-0.68921			-60.5692	-0.87695			-60.557	-0.97561
	-60.2417	-1.0914			-60.482	-0.6893			-60.5021	-0.8772			-60.4901	-0.97578
	-60.159	-1.09158			-60.398	-0.68954			-60.4354	-0.87734			-60.4069	-0.97595
	-60.0754	-1.09191			-60.3146	-0.68973			-60.3528	-0.87756			-60.3237	-0.97628
	-60.0082	-1.0921			-60.2484	-0.68989			-60.2689	-0.87784			-60.2563	-0.97655
	-59.9419	-1.09233			-60.18	-0.69007			-60.2028	-0.87808			-60.1899	-0.97687
	-59.8753	-1.09255			-60.1152	-0.69033			-60.1358	-0.87833			-60.1233	-0.97698
	-59.8083	-1.09268			-60.048	-0.69052			-60.069	-0.87853			-60.0565	-0.97716
	-59.7411	-1.09276			-59.9827	-0.6908			-60.0029	-0.8787			-59.9897	-0.97744
	-59.6756	-1.09295			-59.9158	-0.6911			-59.9355	-0.87892			-59.9237	-0.97765
	-59.6078	-1.09312			-59.8488	-0.6913			-59.8687	-0.87912			-59.8564	-0.9779
	-59.525	-1.09337			-59.7653	-0.69153			-59.8025	-0.87927			-59.7737	-0.97821
	-59.4415	-1.09371			-59.6815	-0.69168			-59.7182	-0.87937			-59.6901	-0.97835
	-59.3751	-1.09392			-59.6157	-0.69176			-59.6351	-0.87959			-59.6245	-0.97858
	-59.3085	-1.09406			-59.5483	-0.6919			-59.5687	-0.87983			-59.5564	-0.97881
	-59.2414	-1.09426			-59.4807	-0.69215			-59.5016	-0.87988			-59.4901	-0.97897
	-59.1751	-1.09449			-59.4141	-0.69224			-59.4358	-0.87998			-59.4237	-0.97916
	-59.1079	-1.09473			-59.348	-0.69217			-59.3688	-0.88028			-59.3561	-0.97939
	-59.0414	-1.09499			-59.281	-0.69238			-59.302	-0.88054			-59.2901	-0.97968
	-58.9746	-1.09529			-59.2147	-0.69261			-59.2348	-0.88067			-59.2232	-0.97987
	-58.8916	-1.09554			-59.1315	-0.69291			-59.1687	-0.88076			-59.1393	-0.98014
	-58.808	-1.09579			-59.0485	-0.69311			-59.0855	-0.88098			-59.0565	-0.98039
	-58.7413	-1.09609			-58.9819	-0.69341			-59.0027	-0.88125			-58.9899	-0.98059
	-58.6751	-1.09632			-58.9146	-0.69397			-58.936	-0.88157			-58.9226	-0.98088
	-58.6081	-1.09632			-58.848	-0.69421			-58.8681	-0.88182			-58.857	-0.98109
	-58.5414	-1.09638			-58.7816	-0.6942			-58.8019	-0.88208			-58.7897	-0.98116
	-58.4755	-1.09667			-58.7149	-0.69419			-58.7345	-0.88223			-58.7239	-0.98141
	-58.4078	-1.09702			-58.6475	-0.69438			-58.6688	-0.88226			-58.6573	-0.98216
	-58.3415	-1.09737			-58.581	-0.69465			-58.6017	-0.8824			-58.59	-0.98245
	-58.258	-1.09783			-58.4973	-0.69489			-58.5355	-0.88254			-58.5063	-0.98264
	-58.1745	-1.09803			-58.4139	-0.69508			-58.452	-0.88284			-58.4237	-0.98285
	-58.1084	-1.09806			-58.3472	-0.69518			-58.3685	-0.88335			-58.3576	-0.98296
	-58.0415	-1.0982			-58.2803	-0.6954			-58.3012	-0.88349			-58.2905	-0.98308
	-57.9746	-1.09842			-58.2146	-0.69566			-58.2358	-0.88352			-58.2233	-0.98321
	-57.9089	-1.09876			-58.1475	-0.69593			-58.1683	-0.88365			-58.1573	-0.98342
	-57.8416	-1.09912			-58.0804	-0.69615			-58.1027	-0.88384			-58.0899	-0.98363
	-57.775	-1.09945			-58.0143	-0.69632			-58.0354	-0.88405			-58.0239	-0.98388
	-57.7079	-1.09965			-57.9481	-0.69651			-57.9682	-0.88429			-57.9571	-0.9841
	-57.625	-1.09985			-57.8643	-0.69682			-57.9017	-0.88449			-57.8732	-0.9843
	-57.542	-1.10002			-57.7801	-0.69702			-57.8191	-0.8848			-57.7894	-0.98459
	-57.4742	-1.10028			-57.7141	-0.69702			-57.7351	-0.88516			-57.7237	-0.98467
	-57.4084	-1.10051			-57.6471	-0.69711			-57.6683	-0.88527			-57.6568	-0.98491
	-57.3418	-1.10068			-57.5811	-0.69724			-57.6018	-0.88538			-57.5904	-0.98525
	-57.2754	-1.10101			-57.5145	-0.69747			-57.5352	-0.88563			-57.5241	-0.98552
	-57.2085	-1.10132			-57.4469	-0.69781			-57.4686	-0.88598			-57.457	-0.98579
	-57.1415	-1.10162			-57.3807	-0.69804			-57.4023	-0.88627			-57.3907	-0.98609
	-57.0582	-1.10197			-57.2974	-0.69817			-57.3353	-0.88646			-57.3071	-0.98638
	-56.9752	-1.10234			-57.2136	-0.6984			-57.2517	-0.88669			-57.2234	-0.98656
	-56.9079	-1.10263			-57.1474	-0.69855			-57.1695	-0.88663			-57.1566	-0.98673
	-56.8417	-1.10283			-57.0805	-0.69878			-57.102	-0.8866			-57.0897	-0.98693
	-56.7749	-1.10303			-57.0134	-0.69903			-57.0347	-0.88681			-57.0228	-0.98705
	-56.7077	-1.10307			-56.947	-0.69917			-56.9687	-0.88701			-56.9566	-0.98712
	-56.6411	-1.10321			-56.8808	-0.69933			-56.9018	-0.88721			-56.8905	-0.98734
	-56.5747	-1.10349			-56.8135	-0.69929			-56.8354	-0.88743			-56.8234	-0.98775
	-56.5078	-1.10369			-56.7485	-0.69933			-56.7685	-0.88767			-56.7568	-0.98811
	-56.4251	-1.10385			-56.6643	-0.69972			-56.7022	-0.88792			-56.6734	-0.98836
	-56.3422	-1.10415			-56.5803	-0.70009			-56.6187	-0.88829			-56.5897	-0.98872
	-56.2757	-1.10443			-56.5138	-0.70035			-56.5345	-0.88853			-56.5237	-0.98898
	-56.2085	-1.10472			-56.4472	-0.70053			-56.4688	-0.8887			-56.4577	-0.98916
	-56.1421	-1.10504			-56.3802	-0.70069			-56.4014	-0.88888			-56.3899	-0.98936
	-56.0748	-1.10535			-56.3144	-0.70091			-56.3344	-0.88904			-56.3241	-0.98963
	-56.0084	-1.10554			-56.2473	-0.70116			-56.268	-0.88929			-56.2574	-0.98993
	-55.942	-1.10582			-56.1804	-0.70131			-56.2011	-0.88962			-56.1898	-0.99001
	-55.8756	-1.10615			-56.114	-0.70149			-56.1352	-0.88994			-56.123	-0.99022
	-55.7917	-1.10653			-56.0303	-0.70164			-56.0684	-0.89012			-56.0402	-0.99053
	-55.7083	-1.10685			-55.9474	-0.702			-55.9851	-0.89029			-55.9578	-0.99069
	-55.6417	-1.10695			-55.8802	-0.70226			-55.9013	-0.89055			-55.8898	-0.99097
	-55.5753	-1.10707			-55.8147	-0.7023			-55.835	-0.89088			-55.8236	-0.99124
	-55.5088	-1.10737			-55.7469	-0.70255			-55.7685	-0.89116			-55.7569	-0.9915
	-55.441	-1.10775			-55.6799	-0.70284			-55.701	-0.89134			-55.6902	-0.99175
	-55.3746	-1.10795			-55.614	-0.70293			-55.6351	-0.89142			-55.6232	-0.99191
	-55.3085	-1.10811			-55.5472	-0.70305			-55.5683	-0.89151			-55.5563	-0.99217
	-55.2415	-1.10835			-55.4808	-0.70323			-55.5019	-0.89168			-55.4903	-0.99252
	-55.1584	-1.10868			-55.397	-0.70343			-55.4343	-0.89187			-55.4064	-0.99285
	-55.0749	-1.10898			-55.3139	-0.70362			-55.3519	-0.89221			-55.3238	-0.99325
	-55.0091	-1.10925			-55.2477	-0.70387			-55.268	-0.89265			-55.2571	-0.99343
	-54.9413	-1.10956			-55.181	-0.70404			-55.2003	-0.89294			-55.1902	-0.99364
	-54.8752	-1.10975			-55.1136	-0.70422			-55.1345	-0.89308			-55.1235	-0.99391
	-54.8086	-1.11001			-55.0464	-0.70447			-55.0675	-0.8932			-55.0566	-0.99417
	-54.7413	-1.11029			-54.9801	-0.7047			-55.0009	-0.8933			-54.9898	-0.99447
	-54.6745	-1.11046			-54.9135	-0.70486			-54.9346	-0.89348			-54.9235	-0.99466
	-54.6082	-1.11066			-54.8466	-0.70499			-54.868	-0.89379			-54.8568	-0.99484
	-54.5248	-1.11101			-54.7632	-0.70535			-54.801	-0.8941			-54.7731	-0.99508
	-54.4416	-1.11134			-54.6801	-0.70551			-54.7167	-0.89448			-54.6903	-0.99527
	-54.3751	-1.11154			-54.6131	-0.70576			-54.6339	-0.89486			-54.6238	-0.99577
	-54.3077	-1.11175			-54.5467	-0.70597			-54.5673	-0.89502			-54.5566	-0.99623
	-54.2408	-1.11204			-54.4809	-0.70614			-54.5012	-0.89508			-54.4907	-0.99648
	-54.1747	-1.11228			-54.4138	-0.70635			-54.4352	-0.8952			-54.4235	-0.99681
	-54.1084	-1.11247			-54.347	-0.7066			-54.3682	-0.89549			-54.3558	-0.99719
	-54.0413	-1.11269			-54.2803	-0.70673			-54.3009	-0.89581			-54.29	-0.99739
	-53.9747	-1.11298			-54.2133	-0.70677			-54.2341	-0.89599			-54.2233	-0.99742
	-53.8918	-1.1133			-54.1304	-0.70705			-54.1681	-0.8961			-54.1401	-0.99753
	-53.8088	-1.11362			-54.046	-0.70729			-54.084	-0.89641			-54.0568	-0.99783
	-53.7412	-1.11383			-53.9803	-0.70726			-54.0007	-0.89668			-53.9905	-0.99821
	-53.6752	-1.11397			-53.9121	-0.70732			-53.9346	-0.89693			-53.9239	-0.99863
	-53.6087	-1.11416			-53.8464	-0.70761			-53.8672	-0.89725			-53.8565	-0.99893
	-53.5421	-1.11441			-53.7797	-0.70787			-53.8014	-0.89744			-53.79	-0.9992
	-53.4746	-1.11466			-53.7141	-0.70804			-53.7342	-0.8974			-53.7242	-0.99946
	-53.408	-1.11481			-53.6468	-0.70839			-53.6669	-0.89761			-53.6565	-0.99976
	-53.3422	-1.11508			-53.5795	-0.70861			-53.6008	-0.89805			-53.5902	-1.00003
	-53.2575	-1.11543			-53.4962	-0.70871			-53.5334	-0.8983			-53.5064	-1.00027
	-53.1746	-1.11573			-53.4131	-0.70887			-53.451	-0.89864			-53.423	-1.00048
	-53.1073	-1.11596			-53.3456	-0.70908			-53.3671	-0.89896			-53.3563	-1.00061
	-53.0413	-1.11622			-53.2795	-0.70923			-53.3002	-0.89931			-53.2901	-1.00084
	-52.9744	-1.11653			-53.2129	-0.70949			-53.2343	-0.89948			-53.2226	-1.00123
	-52.9083	-1.11682			-53.1461	-0.70968			-53.1679	-0.89957			-53.1568	-1.00153
	-52.8417	-1.11719			-53.0791	-0.70992			-53.1002	-0.89978			-53.0904	-1.00168
	-52.7749	-1.11751			-53.0126	-0.71023			-53.0343	-0.90001			-53.0229	-1.00194
	-52.6916	-1.11783			-52.9285	-0.71059			-52.9672	-0.90033			-52.9401	-1.00227
	-52.6081	-1.11817			-52.8452	-0.71103			-52.901	-0.90057			-52.8566	-1.00254
	-52.5406	-1.11843			-52.7787	-0.71126			-52.8176	-0.90073			-52.7901	-1.00276
	-52.4738	-1.11858			-52.7123	-0.71135			-52.7344	-0.90101			-52.7226	-1.00306
	-52.4083	-1.11886			-52.6459	-0.71157			-52.6677	-0.90134			-52.6569	-1.0033
	-52.3412	-1.11914			-52.5791	-0.71183			-52.6006	-0.90158			-52.5897	-1.00358
	-52.2747	-1.11934			-52.5125	-0.71201			-52.5335	-0.90184			-52.5227	-1.00388
	-52.2079	-1.11957			-52.4459	-0.71233			-52.4672	-0.90209			-52.4564	-1.00414
	-52.1414	-1.11975			-52.379	-0.71259			-52.4007	-0.90219			-52.3896	-1.00436
	-52.0584	-1.12007			-52.2955	-0.71264			-52.3344	-0.90237			-52.3069	-1.0047
	-51.9745	-1.12047			-52.2129	-0.71292			-52.2508	-0.90271			-52.2237	-1.00517
	-51.9082	-1.12064			-52.1455	-0.71323			-52.1675	-0.90304			-52.1566	-1.00539
	-51.8417	-1.12094			-52.0789	-0.71345			-52.0998	-0.90334			-52.0899	-1.00558
	-51.7749	-1.12126			-52.0112	-0.7136			-52.0335	-0.90347			-52.0237	-1.00585
	-51.7076	-1.12145			-51.9449	-0.71373			-51.9674	-0.90357			-51.9569	-1.00606
	-51.641	-1.12178			-51.8779	-0.71389			-51.9012	-0.90376			-51.8899	-1.00639
	-51.5747	-1.12205			-51.8114	-0.71408			-51.8333	-0.90405			-51.8231	-1.00674
	-51.5081	-1.12216			-51.7452	-0.71431			-51.7668	-0.90432			-51.757	-1.00695
	-51.4243	-1.12247			-51.6615	-0.7147			-51.7005	-0.90448			-51.673	-1.00713
	-51.3406	-1.12288			-51.5781	-0.71506			-51.6172	-0.90483			-51.59	-1.0074
	-51.274	-1.12307			-51.5119	-0.7155			-51.534	-0.9051			-51.523	-1.00773
	-51.2074	-1.1232			-51.4454	-0.71578			-51.4672	-0.90528			-51.4564	-1.00811
	-51.1413	-1.12353			-51.378	-0.71586			-51.4004	-0.90554			-51.3895	-1.00849
	-51.0743	-1.1239			-51.3121	-0.71603			-51.3341	-0.90589			-51.3224	-1.00873
	-51.0081	-1.12416			-51.2443	-0.71635			-51.2672	-0.90621			-51.2559	-1.00889
	-50.9414	-1.12431			-51.1774	-0.71662			-51.2007	-0.90631			-51.1899	-1.00914
	-50.8745	-1.12455			-51.1111	-0.71679			-51.1347	-0.90638			-51.1228	-1.00953
	-50.7906	-1.12498			-51.0279	-0.71694			-51.0672	-0.9066			-51.0401	-1.00998
	-50.7077	-1.12552			-50.9445	-0.71717			-50.9837	-0.90703			-50.9559	-1.01029
	-50.6402	-1.12573			-50.8782	-0.71749			-50.901	-0.90725			-50.889	-1.01057
	-50.574	-1.12584			-50.8116	-0.7178			-50.834	-0.90739			-50.8222	-1.0109
	-50.5069	-1.1261			-50.7439	-0.71813			-50.7668	-0.9077			-50.7562	-1.01117
	-50.441	-1.12644			-50.6782	-0.71839			-50.7002	-0.9079			-50.6895	-1.01145
	-50.3734	-1.12683			-50.6108	-0.71842			-50.6335	-0.90807			-50.6227	-1.01173
	-50.3072	-1.12718			-50.5447	-0.71851			-50.567	-0.90823			-50.5564	-1.01192
	-50.2413	-1.12744			-50.4772	-0.71877			-50.5001	-0.90855			-50.4904	-1.01214
	-50.1584	-1.12768			-50.3946	-0.71908			-50.4341	-0.90891			-50.4069	-1.01253
	-50.0741	-1.12785			-50.3113	-0.71928			-50.3505	-0.90913			-50.3226	-1.01287
	-50.0078	-1.1281			-50.2448	-0.7196			-50.2672	-0.90929			-50.2557	-1.01322
	-49.9415	-1.1284			-50.1776	-0.71985			-50.2009	-0.90942			-50.1897	-1.01346
	-49.8743	-1.12862			-50.1106	-0.71996			-50.1335	-0.90969			-50.1233	-1.01364
	-49.8082	-1.12887			-50.0439	-0.72008			-50.0668	-0.90991			-50.0568	-1.01387
	-49.7404	-1.12907			-49.9773	-0.72031			-49.9998	-0.91015			-49.9896	-1.01406
	-49.6741	-1.12929			-49.9111	-0.7206			-49.9334	-0.91062			-49.9228	-1.01419
	-49.6065	-1.12963			-49.8439	-0.72074			-49.866	-0.91086			-49.856	-1.01481
	-49.5239	-1.13001			-49.7603	-0.72086			-49.8003	-0.91109			-49.7726	-1.01543
	-49.4409	-1.13048			-49.6778	-0.72178			-49.7166	-0.91142			-49.6897	-1.01572
	-49.3741	-1.1308			-49.6106	-0.72214			-49.6334	-0.91178			-49.6221	-1.01602
	-49.3077	-1.13099			-49.5436	-0.72222			-49.5667	-0.91206			-49.5557	-1.01627
	-49.2416	-1.13125			-49.4779	-0.7224			-49.5	-0.91224			-49.4882	-1.01644
	-49.1739	-1.13162			-49.4116	-0.72268			-49.4331	-0.91249			-49.4222	-1.01657
	-49.1072	-1.13192			-49.3435	-0.72284			-49.3665	-0.9128			-49.356	-1.01687
	-49.0414	-1.13215			-49.2776	-0.72297			-49.2996	-0.91304			-49.2895	-1.01723
	-48.9741	-1.13229			-49.2108	-0.72322			-49.2331	-0.91324			-49.2222	-1.01743
	-48.8906	-1.13254			-49.127	-0.72334			-49.1667	-0.91345			-49.1396	-1.01784
	-48.8068	-1.13293			-49.0442	-0.72335			-49.0833	-0.91381			-49.0554	-1.01828
	-48.7407	-1.1332			-48.9767	-0.72348			-49.0002	-0.91415			-48.9892	-1.01845
	-48.6741	-1.13349			-48.9106	-0.7237			-48.9328	-0.9144			-48.9222	-1.01861
	-48.6072	-1.13375			-48.8444	-0.72393			-48.8668	-0.91466			-48.8559	-1.01878
	-48.5407	-1.13405			-48.7774	-0.72406			-48.7999	-0.91498			-48.7888	-1.01904
	-48.4747	-1.1344			-48.7107	-0.72424			-48.7337	-0.91526			-48.7225	-1.0193
	-48.4074	-1.13472			-48.6446	-0.72451			-48.6666	-0.91553			-48.6555	-1.01964
	-48.3243	-1.13494			-48.5615	-0.72467			-48.5999	-0.9158			-48.5721	-1.02003
	-48.2404	-1.13546			-48.478	-0.7249			-48.5331	-0.91617			-48.4894	-1.02027
	-48.1735	-1.13594			-48.4111	-0.7251			-48.4499	-0.91647			-48.4225	-1.02058
	-48.1075	-1.13609			-48.3437	-0.72527			-48.3665	-0.91669			-48.3562	-1.02096
	-48.041	-1.13616			-48.2781	-0.72538			-48.3003	-0.91692			-48.2888	-1.02113
	-47.9741	-1.13639			-48.2107	-0.72549			-48.2332	-0.91708			-48.2221	-1.02125
	-47.9072	-1.13673			-48.1441	-0.72568			-48.1661	-0.9173			-48.1555	-1.02152
	-47.8402	-1.13701			-48.0779	-0.72591			-48.099	-0.91757			-48.089	-1.0218
	-47.7741	-1.13728			-48.0103	-0.72632			-48.0328	-0.91785			-48.0225	-1.02202
	-47.6903	-1.13771			-47.9272	-0.72659			-47.9658	-0.9182			-47.9386	-1.02244
	-47.6077	-1.13819			-47.8436	-0.72684			-47.8992	-0.91844			-47.8554	-1.0228
	-47.5409	-1.1384			-47.7771	-0.72689			-47.8159	-0.91866			-47.7884	-1.02292
	-47.4744	-1.13855			-47.7101	-0.72712			-47.7331	-0.91897			-47.7218	-1.02323
	-47.4077	-1.13876			-47.6441	-0.72765			-47.6662	-0.91927			-47.6551	-1.02348
	-47.3409	-1.13896			-47.578	-0.72791			-47.5993	-0.91949			-47.589	-1.02364
	-47.2743	-1.13949			-47.5103	-0.72808			-47.5336	-0.91977			-47.5222	-1.02402
	-47.2072	-1.13994			-47.4436	-0.72822			-47.4662	-0.92007			-47.4558	-1.02428
	-47.1407	-1.14016			-47.377	-0.72836			-47.3995	-0.92032			-47.3883	-1.02438
	-47.0572	-1.1404			-47.2942	-0.72836			-47.3324	-0.92058			-47.3051	-1.02466
	-46.9743	-1.14061			-47.2111	-0.72852			-47.2496	-0.92071			-47.2219	-1.02495
	-46.9077	-1.1409			-47.144	-0.72883			-47.1654	-0.92093			-47.1556	-1.02508
	-46.8401	-1.14115			-47.0778	-0.72896			-47.0995	-0.9212			-47.0886	-1.02528
	-46.7734	-1.14141			-47.0113	-0.72912			-47.0338	-0.92149			-47.0215	-1.0256
	-46.7064	-1.14207			-46.9435	-0.72934			-46.9662	-0.92179			-46.9556	-1.026
	-46.6399	-1.14243			-46.8778	-0.72942			-46.9006	-0.92195			-46.8881	-1.02638
	-46.5724	-1.14269			-46.8106	-0.72949			-46.8331	-0.92223			-46.8212	-1.02659
	-46.5071	-1.1429			-46.7434	-0.72956			-46.7662	-0.92258			-46.7555	-1.02675
	-46.4233	-1.14323			-46.6607	-0.72969			-46.6995	-0.92278			-46.6721	-1.02713
	-46.3398	-1.14377			-46.5769	-0.72995			-46.6162	-0.92305			-46.5882	-1.02757
	-46.2734	-1.14397			-46.5098	-0.73013			-46.5317	-0.92341			-46.5214	-1.02782
	-46.2072	-1.14422			-46.4431	-0.73036			-46.4652	-0.92366			-46.4545	-1.02794
	-46.1399	-1.14462			-46.3769	-0.73053			-46.3987	-0.92376			-46.3881	-1.02808
	-46.0737	-1.145			-46.3107	-0.7307			-46.3318	-0.9239			-46.3216	-1.02835
	-46.0066	-1.14526			-46.2433	-0.73086			-46.2657	-0.92418			-46.2549	-1.02871
	-45.9401	-1.14541			-46.1771	-0.73124			-46.1993	-0.92455			-46.1879	-1.02905
	-45.8732	-1.14566			-46.1098	-0.73164			-46.132	-0.92496			-46.1207	-1.02938
	-45.7901	-1.14606			-46.0266	-0.73176			-46.0663	-0.92531			-46.0386	-1.02972
	-45.7066	-1.14626			-45.944	-0.73196			-45.9826	-0.92567			-45.9552	-1.03007
	-45.6393	-1.14642			-45.8781	-0.73209			-45.8994	-0.92579			-45.888	-1.0304
	-45.5735	-1.14668			-45.8102	-0.7323			-45.8326	-0.92587			-45.8215	-1.03072
	-45.5069	-1.14696			-45.7441	-0.73255			-45.7656	-0.9262			-45.7547	-1.031
	-45.4399	-1.14731			-45.6771	-0.73272			-45.6987	-0.92644			-45.688	-1.03124
	-45.3735	-1.14766			-45.6114	-0.73289			-45.6314	-0.9265			-45.621	-1.03145
	-45.3073	-1.1478			-45.5434	-0.73299			-45.5654	-0.92661			-45.5548	-1.03178
	-45.2406	-1.14857			-45.4774	-0.73303			-45.4984	-0.92693			-45.4882	-1.03215
	-45.1564	-1.14922			-45.3935	-0.73325			-45.4319	-0.92738			-45.4041	-1.03242
	-45.0737	-1.14948			-45.3113	-0.73353			-45.3481	-0.92768			-45.322	-1.03266
	-45.007	-1.14971			-45.2428	-0.73379			-45.2651	-0.92792			-45.2546	-1.0329
	-44.9396	-1.14996			-45.1766	-0.73391			-45.1989	-0.92801			-45.1882	-1.03323
	-44.873	-1.15038			-45.1109	-0.734			-45.1328	-0.92814			-45.121	-1.03359
	-44.8062	-1.15073			-45.0448	-0.73418			-45.066	-0.92835			-45.0548	-1.03389
	-44.7394	-1.15091			-44.9771	-0.73443			-44.998	-0.92859			-44.9886	-1.03412
	-44.6729	-1.15112			-44.9109	-0.73465			-44.9319	-0.92874			-44.9215	-1.03445
	-44.6058	-1.15156			-44.8443	-0.73487			-44.8661	-0.92895			-44.8546	-1.03461
	-44.5225	-1.15196			-44.7604	-0.73517			-44.798	-0.92925			-44.7717	-1.0349
	-44.4393	-1.15233			-44.6772	-0.73527			-44.7149	-0.92955			-44.688	-1.03539
	-44.3728	-1.15267			-44.6104	-0.73534			-44.6317	-0.92979			-44.6209	-1.03572
	-44.306	-1.15306			-44.5441	-0.73549			-44.5646	-0.93006			-44.554	-1.03595
	-44.2394	-1.15323			-44.4774	-0.73574			-44.498	-0.93032			-44.4879	-1.03616
	-44.1728	-1.15342			-44.4102	-0.736			-44.4312	-0.93052			-44.4215	-1.03633
	-44.1056	-1.1537			-44.3437	-0.73628			-44.3645	-0.93066			-44.3544	-1.03647
	-44.0392	-1.15399			-44.2769	-0.73645			-44.2982	-0.93087			-44.2874	-1.03672
	-43.9567	-1.15437			-44.1937	-0.73657			-44.2317	-0.93117			-44.2043	-1.03712
	-43.8728	-1.15485			-44.1106	-0.73686			-44.1648	-0.93156			-44.1215	-1.03748
	-43.8063	-1.15506			-44.0443	-0.73715			-44.0815	-0.93195			-44.0551	-1.03768
	-43.7388	-1.15523			-43.9768	-0.73736			-43.9981	-0.93229			-43.9879	-1.03808
	-43.6721	-1.15556			-43.9104	-0.73748			-43.9306	-0.93232			-43.9213	-1.03841
	-43.6055	-1.15584			-43.844	-0.73758			-43.8648	-0.93251			-43.8545	-1.03867
	-43.538	-1.15616			-43.7765	-0.7377			-43.7971	-0.93283			-43.7879	-1.03895
	-43.4721	-1.15642			-43.7103	-0.73786			-43.7306	-0.93299			-43.7208	-1.03921
	-43.4047	-1.15661			-43.6433	-0.73803			-43.665	-0.93316			-43.655	-1.03939
	-43.3221	-1.15713			-43.56	-0.73835			-43.5971	-0.93329			-43.5714	-1.03961
	-43.2387	-1.15768			-43.4759	-0.73877			-43.5312	-0.9334			-43.4877	-1.04001
	-43.1716	-1.15806			-43.4104	-0.7389			-43.4477	-0.9337			-43.4202	-1.04038
	-43.1048	-1.15838			-43.3433	-0.7389			-43.3645	-0.93404			-43.3535	-1.04067
	-43.0389	-1.15854			-43.2768	-0.73912			-43.2974	-0.93431			-43.2869	-1.04086
	-42.9715	-1.15864			-43.2103	-0.73937			-43.2313	-0.93459			-43.221	-1.041
	-42.9048	-1.15887			-43.1432	-0.73969			-43.1643	-0.93479			-43.1539	-1.04126
	-42.8387	-1.15926			-43.0762	-0.73987			-43.0971	-0.93511			-43.0872	-1.04159
	-42.7716	-1.15966			-43.0097	-0.73983			-43.0307	-0.9355			-43.021	-1.04185
	-42.6885	-1.15995			-42.9266	-0.74005			-42.9636	-0.93563			-42.937	-1.04212
	-42.6051	-1.16024			-42.843	-0.74031			-42.898	-0.9357			-42.8534	-1.04243
	-42.5376	-1.16047			-42.777	-0.74047			-42.8142	-0.93601			-42.7875	-1.04278
	-42.4716	-1.16076			-42.7101	-0.74065			-42.7308	-0.93629			-42.7204	-1.04319
	-42.4049	-1.16118			-42.6435	-0.74096			-42.6647	-0.93653			-42.6534	-1.0436
	-42.3384	-1.16147			-42.576	-0.74133			-42.5969	-0.93675			-42.587	-1.04392
	-42.2717	-1.16172			-42.5094	-0.74158			-42.5312	-0.93691			-42.5208	-1.04411
	-42.2046	-1.16197			-42.4433	-0.74163			-42.4649	-0.937			-42.4534	-1.0443
	-42.1382	-1.16231			-42.3767	-0.74171			-42.3974	-0.9372			-42.3867	-1.04442
	-42.0551	-1.16256			-42.2931	-0.74199			-42.3312	-0.93751			-42.3036	-1.04474
	-41.971	-1.1628			-42.2098	-0.74236			-42.248	-0.93775			-42.2198	-1.04517
	-41.9045	-1.16314			-42.1428	-0.74258			-42.1638	-0.93798			-42.1535	-1.04536
	-41.8384	-1.16343			-42.0764	-0.74266			-42.0973	-0.93818			-42.0865	-1.04546
	-41.7705	-1.16372			-42.0096	-0.74274			-42.0302	-0.93834			-42.0197	-1.04576
	-41.7037	-1.16399			-41.9433	-0.74294			-41.964	-0.93859			-41.9538	-1.04607
	-41.6374	-1.16422			-41.8759	-0.743			-41.8972	-0.93879			-41.8871	-1.04628
	-41.5712	-1.1645			-41.8097	-0.74316			-41.8304	-0.93901			-41.8204	-1.0466
	-41.5037	-1.16485			-41.7426	-0.7434			-41.7634	-0.93929			-41.7532	-1.047
	-41.4215	-1.16528			-41.6598	-0.74361			-41.697	-0.93952			-41.6701	-1.04728
	-41.3377	-1.16559			-41.577	-0.7438			-41.6141	-0.93976			-41.5861	-1.04761
	-41.271	-1.16573			-41.5089	-0.7439			-41.5309	-0.94004			-41.5197	-1.04788
	-41.204	-1.16597			-41.4425	-0.74409			-41.4645	-0.94028			-41.4538	-1.0481
	-41.1378	-1.16627			-41.3765	-0.74427			-41.3978	-0.94048			-41.3855	-1.04852
	-41.071	-1.16658			-41.3099	-0.74435			-41.3303	-0.94071			-41.319	-1.04897
	-41.004	-1.16684			-41.2424	-0.74445			-41.2642	-0.94091			-41.2529	-1.04924
	-40.9379	-1.16705			-41.176	-0.74472			-41.1971	-0.94107			-41.1866	-1.04947
	-40.8706	-1.1673			-41.1098	-0.74499			-41.1301	-0.94125			-41.1189	-1.04973
	-40.7872	-1.16765			-41.0262	-0.7453			-41.0642	-0.94136			-41.0364	-1.05011
	-40.7037	-1.16811			-40.9427	-0.74554			-40.9807	-0.94153			-40.9526	-1.0504
	-40.637	-1.16834			-40.8758	-0.74562			-40.897	-0.94196			-40.886	-1.05057
	-40.5708	-1.16866			-40.8093	-0.74569			-40.8304	-0.94239			-40.8195	-1.05086
	-40.5041	-1.16896			-40.7427	-0.74583			-40.7628	-0.94272			-40.7521	-1.0512
	-40.4378	-1.16911			-40.6749	-0.74608			-40.6966	-0.94286			-40.6859	-1.05139
	-40.3709	-1.16944			-40.6087	-0.7464			-40.63	-0.94295			-40.6197	-1.0516
	-40.3043	-1.1698			-40.5421	-0.74657			-40.5634	-0.94313			-40.5526	-1.05193
	-40.2368	-1.17005			-40.4759	-0.74672			-40.497	-0.94338			-40.4864	-1.05223
	-40.1537	-1.17039			-40.3927	-0.74695			-40.43	-0.94359			-40.4025	-1.05258
	-40.0708	-1.17072			-40.3099	-0.74716			-40.3469	-0.94398			-40.3198	-1.05296
	-40.0037	-1.17097			-40.2428	-0.74731			-40.2635	-0.94427			-40.2526	-1.05325
	-39.9372	-1.17126			-40.1767	-0.7475			-40.1969	-0.94454			-40.1859	-1.05354
	-39.8705	-1.17151			-40.1097	-0.74778			-40.1295	-0.94481			-40.12	-1.05376
	-39.8037	-1.17173			-40.0424	-0.74793			-40.064	-0.94501			-40.0529	-1.05394
	-39.7372	-1.17194			-39.9752	-0.74799			-39.9972	-0.94516			-39.9864	-1.05415
	-39.6705	-1.17221			-39.9097	-0.74794			-39.9307	-0.94539			-39.9194	-1.05444
	-39.5873	-1.17327			-39.8252	-0.748			-39.8631	-0.94575			-39.836	-1.0547
	-39.5037	-1.1738			-39.7427	-0.74832			-39.7961	-0.94605			-39.752	-1.05515
	-39.4374	-1.17382			-39.6756	-0.74857			-39.7132	-0.94624			-39.6855	-1.0555
	-39.3704	-1.17396			-39.6091	-0.74874			-39.6299	-0.9464			-39.6189	-1.05558
	-39.3038	-1.17435			-39.5415	-0.7489			-39.5631	-0.94657			-39.5525	-1.05599
	-39.2371	-1.17468			-39.4758	-0.74902			-39.4971	-0.94675			-39.486	-1.05686
	-39.1708	-1.175			-39.4086	-0.74911			-39.4296	-0.94688			-39.419	-1.05707
	-39.1033	-1.17518			-39.342	-0.74922			-39.3632	-0.94705			-39.3527	-1.05712
	-39.0366	-1.17535			-39.2764	-0.74939			-39.2961	-0.94735			-39.2863	-1.05734
	-38.954	-1.17563			-39.1921	-0.74967			-39.2299	-0.94768			-39.2021	-1.05777
	-38.8708	-1.17589			-39.1087	-0.75002			-39.1627	-0.94786			-39.1193	-1.05819
	-38.8038	-1.17619			-39.042	-0.75027			-39.08	-0.94818			-39.0527	-1.05849
	-38.7366	-1.17649			-38.975	-0.75039			-38.9963	-0.94841			-38.9858	-1.05871
	-38.6702	-1.17673			-38.9093	-0.75036			-38.9294	-0.94858			-38.919	-1.05888
	-38.6034	-1.17695			-38.8415	-0.7505			-38.8632	-0.94893			-38.8527	-1.05906
	-38.5376	-1.17712			-38.775	-0.75062			-38.7961	-0.94921			-38.7857	-1.05942
	-38.4706	-1.1774			-38.7082	-0.75071			-38.7299	-0.94937			-38.719	-1.05973
	-38.4037	-1.17771			-38.6411	-0.75097			-38.6629	-0.94955			-38.6528	-1.05995
	-38.3201	-1.17793			-38.5583	-0.75126			-38.5961	-0.94976			-38.5699	-1.06008
	-38.2368	-1.17809			-38.4753	-0.75135			-38.5298	-0.95009			-38.4866	-1.06053
	-38.1697	-1.17853			-38.4081	-0.75161			-38.4459	-0.95041			-38.4196	-1.06093
	-38.1033	-1.17889			-38.3417	-0.75209			-38.3633	-0.95058			-38.3522	-1.06117
	-38.036	-1.17917			-38.2752	-0.75221			-38.2954	-0.95076			-38.2862	-1.06149
	-37.9698	-1.1795			-38.2079	-0.75225			-38.2294	-0.95089			-38.2189	-1.06165
	-37.9034	-1.17974			-38.1408	-0.75242			-38.163	-0.95106			-38.1525	-1.06168
	-37.8364	-1.17995			-38.0743	-0.75246			-38.096	-0.95132			-38.0857	-1.06194
	-37.7696	-1.18029			-38.0085	-0.75258			-38.0299	-0.95144			-38.0193	-1.06217
	-37.6865	-1.18068			-37.925	-0.75299			-37.9629	-0.95161			-37.9358	-1.06256
	-37.6027	-1.18092			-37.8409	-0.75347			-37.8951	-0.9519			-37.8523	-1.06288
	-37.5371	-1.18106			-37.7746	-0.75378			-37.8125	-0.95218			-37.7858	-1.06321
	-37.4703	-1.18132			-37.708	-0.75387			-37.7282	-0.95262			-37.7185	-1.06366
	-37.4039	-1.18166			-37.6414	-0.75396			-37.6619	-0.9528			-37.6529	-1.06387
	-37.3376	-1.18206			-37.5733	-0.75419			-37.596	-0.95287			-37.5847	-1.0639
	-37.2704	-1.18241			-37.5074	-0.75436			-37.5292	-0.95296			-37.5182	-1.0641
	-37.2036	-1.18271			-37.4412	-0.75446			-37.4625	-0.95322			-37.452	-1.0644
	-37.1362	-1.18285			-37.3741	-0.75473			-37.3954	-0.95351			-37.3853	-1.06469
	-37.0534	-1.18303			-37.2909	-0.75505			-37.33	-0.95372			-37.3019	-1.06509
[truncated: 4,725 more rows]

## Sheet: Fig. 4b
PET-0 min	Molecular weight (Da)	dw/dlogM		PET-5 min	Molecular weight (Da)	dw/dlogM		PET-10 min	Molecular weight (Da)	dw/dlogM		PET-20 min	Molecular weight (Da)	dw/dlogM
[truncated: 210 more rows]

[truncated: 21 more sheets: Fig. 4c, Fig. 4d, Fig. 5b, Fig. 5c, Fig. 5d, Fig. 5e, Fig. 6b, 6c, Fig. 6d, 6e, Supplementary Fig. 2, Supplementary Fig. 3, Supplementary Fig. 4, Supplementary Fig. 7a, Supplementary Fig. 8, Supplementary Fig. 10b, Supplementary Fig. 11, Supplementary Fig. 14, Supplementary Fig. 20, Supplementary Fig. 22a, Supplementary Fig. 22b, Supplementary Fig. 23 …]
